# Supplementary material for: Frequency and Impact of Cardiology Evaluation Following Perioperative Myocardial Infarction
Source: Clin Cardiol. 2025 Mar 21;48(3):e70120. doi: 10.1002/clc.70120 (PMC11926558; doi:10.1002/clc.70120)
Supplement: Supplementary file 1 — CLC70120 [file CLC-48-e70120-s002.xlsx]

## Sheet: SuppTable1 ICD 10 PCS codes
Supplemental table 1: ICD10 procedure codes for major operating room procedures
X.ICD.10.PCS.CODE.	X.ICD.10.PCS.CODE.DESCRIPTION.
'0016070'	Bypass Cerebral Ventricle to Nasopharynx with Autologous Tissue Substitute, Open Approach
'0016071'	Bypass Cerebral Ventricle to Mastoid Sinus with Autologous Tissue Substitute, Open Approach
'0016072'	Bypass Cerebral Ventricle to Atrium with Autologous Tissue Substitute, Open Approach
'0016073'	Bypass Cerebral Ventricle to Blood Vessel with Autologous Tissue Substitute, Open Approach
'0016074'	Bypass Cerebral Ventricle to Pleural Cavity with Autologous Tissue Substitute, Open Approach
'0016075'	Bypass Cerebral Ventricle to Intestine with Autologous Tissue Substitute, Open Approach
'0016076'	Bypass Cerebral Ventricle to Peritoneal Cavity with Autologous Tissue Substitute, Open Approach
'0016077'	Bypass Cerebral Ventricle to Urinary Tract with Autologous Tissue Substitute, Open Approach
'0016078'	Bypass Cerebral Ventricle to Bone Marrow with Autologous Tissue Substitute, Open Approach
'001607A'	Bypass Cerebral Ventricle to Subgaleal Space with Autologous Tissue Substitute, Open Approach
'001607B'	Bypass Cerebral Ventricle to Cerebral Cisterns with Autologous Tissue Substitute, Open Approach
'00160J0'	Bypass Cerebral Ventricle to Nasopharynx with Synthetic Substitute, Open Approach
'00160J1'	Bypass Cerebral Ventricle to Mastoid Sinus with Synthetic Substitute, Open Approach
'00160J2'	Bypass Cerebral Ventricle to Atrium with Synthetic Substitute, Open Approach
'00160J3'	Bypass Cerebral Ventricle to Blood Vessel with Synthetic Substitute, Open Approach
'00160J4'	Bypass Cerebral Ventricle to Pleural Cavity with Synthetic Substitute, Open Approach
'00160J5'	Bypass Cerebral Ventricle to Intestine with Synthetic Substitute, Open Approach
'00160J6'	Bypass Cerebral Ventricle to Peritoneal Cavity with Synthetic Substitute, Open Approach
'00160J7'	Bypass Cerebral Ventricle to Urinary Tract with Synthetic Substitute, Open Approach
'00160J8'	Bypass Cerebral Ventricle to Bone Marrow with Synthetic Substitute, Open Approach
'00160JA'	Bypass Cerebral Ventricle to Subgaleal Space with Synthetic Substitute, Open Approach
'00160JB'	Bypass Cerebral Ventricle to Cerebral Cisterns with Synthetic Substitute, Open Approach
'00160K0'	Bypass Cerebral Ventricle to Nasopharynx with Nonautologous Tissue Substitute, Open Approach
'00160K1'	Bypass Cerebral Ventricle to Mastoid Sinus with Nonautologous Tissue Substitute, Open Approach
'00160K2'	Bypass Cerebral Ventricle to Atrium with Nonautologous Tissue Substitute, Open Approach
'00160K3'	Bypass Cerebral Ventricle to Blood Vessel with Nonautologous Tissue Substitute, Open Approach
'00160K4'	Bypass Cerebral Ventricle to Pleural Cavity with Nonautologous Tissue Substitute, Open Approach
'00160K5'	Bypass Cerebral Ventricle to Intestine with Nonautologous Tissue Substitute, Open Approach
'00160K6'	Bypass Cerebral Ventricle to Peritoneal Cavity with Nonautologous Tissue Substitute, Open Approach
'00160K7'	Bypass Cerebral Ventricle to Urinary Tract with Nonautologous Tissue Substitute, Open Approach
'00160K8'	Bypass Cerebral Ventricle to Bone Marrow with Nonautologous Tissue Substitute, Open Approach
'00160KA'	Bypass Cerebral Ventricle to Subgaleal Space with Nonautologous Tissue Substitute, Open Approach
'00160KB'	Bypass Cerebral Ventricle to Cerebral Cisterns with Nonautologous Tissue Substitute, Open Approach
'00160ZB'	Bypass Cerebral Ventricle to Cerebral Cisterns, Open Approach
'0016370'	Bypass Cerebral Ventricle to Nasopharynx with Autologous Tissue Substitute, Percutaneous Approach
'0016371'	Bypass Cerebral Ventricle to Mastoid Sinus with Autologous Tissue Substitute, Percutaneous Approach
'0016372'	Bypass Cerebral Ventricle to Atrium with Autologous Tissue Substitute, Percutaneous Approach
'0016373'	Bypass Cerebral Ventricle to Blood Vessel with Autologous Tissue Substitute, Percutaneous Approach
'0016374'	Bypass Cerebral Ventricle to Pleural Cavity with Autologous Tissue Substitute, Percutaneous Approach
'0016375'	Bypass Cerebral Ventricle to Intestine with Autologous Tissue Substitute, Percutaneous Approach
'0016376'	Bypass Cerebral Ventricle to Peritoneal Cavity with Autologous Tissue Substitute, Percutaneous Approach
'0016377'	Bypass Cerebral Ventricle to Urinary Tract with Autologous Tissue Substitute, Percutaneous Approach
'0016378'	Bypass Cerebral Ventricle to Bone Marrow with Autologous Tissue Substitute, Percutaneous Approach
'001637A'	Bypass Cerebral Ventricle to Subgaleal Space with Autologous Tissue Substitute, Percutaneous Approach
'001637B'	Bypass Cerebral Ventricle to Cerebral Cisterns with Autologous Tissue Substitute, Percutaneous Approach
'00163J0'	Bypass Cerebral Ventricle to Nasopharynx with Synthetic Substitute, Percutaneous Approach
'00163J1'	Bypass Cerebral Ventricle to Mastoid Sinus with Synthetic Substitute, Percutaneous Approach
'00163J2'	Bypass Cerebral Ventricle to Atrium with Synthetic Substitute, Percutaneous Approach
'00163J3'	Bypass Cerebral Ventricle to Blood Vessel with Synthetic Substitute, Percutaneous Approach
'00163J4'	Bypass Cerebral Ventricle to Pleural Cavity with Synthetic Substitute, Percutaneous Approach
'00163J5'	Bypass Cerebral Ventricle to Intestine with Synthetic Substitute, Percutaneous Approach
'00163J6'	Bypass Cerebral Ventricle to Peritoneal Cavity with Synthetic Substitute, Percutaneous Approach
'00163J7'	Bypass Cerebral Ventricle to Urinary Tract with Synthetic Substitute, Percutaneous Approach
'00163J8'	Bypass Cerebral Ventricle to Bone Marrow with Synthetic Substitute, Percutaneous Approach
'00163JA'	Bypass Cerebral Ventricle to Subgaleal Space with Synthetic Substitute, Percutaneous Approach
'00163JB'	Bypass Cerebral Ventricle to Cerebral Cisterns with Synthetic Substitute, Percutaneous Approach
'00163K0'	Bypass Cerebral Ventricle to Nasopharynx with Nonautologous Tissue Substitute, Percutaneous Approach
'00163K1'	Bypass Cerebral Ventricle to Mastoid Sinus with Nonautologous Tissue Substitute, Percutaneous Approach
'00163K2'	Bypass Cerebral Ventricle to Atrium with Nonautologous Tissue Substitute, Percutaneous Approach
'00163K3'	Bypass Cerebral Ventricle to Blood Vessel with Nonautologous Tissue Substitute, Percutaneous Approach
'00163K4'	Bypass Cerebral Ventricle to Pleural Cavity with Nonautologous Tissue Substitute, Percutaneous Approach
'00163K5'	Bypass Cerebral Ventricle to Intestine with Nonautologous Tissue Substitute, Percutaneous Approach
'00163K6'	Bypass Cerebral Ventricle to Peritoneal Cavity with Nonautologous Tissue Substitute, Percutaneous Approach
'00163K7'	Bypass Cerebral Ventricle to Urinary Tract with Nonautologous Tissue Substitute, Percutaneous Approach
'00163K8'	Bypass Cerebral Ventricle to Bone Marrow with Nonautologous Tissue Substitute, Percutaneous Approach
'00163KA'	Bypass Cerebral Ventricle to Subgaleal Space with Nonautologous Tissue Substitute, Percutaneous Approach
'00163KB'	Bypass Cerebral Ventricle to Cerebral Cisterns with Nonautologous Tissue Substitute, Percutaneous Approach
'00163ZB'	Bypass Cerebral Ventricle to Cerebral Cisterns, Percutaneous Approach
'0016470'	Bypass Cerebral Ventricle to Nasopharynx with Autologous Tissue Substitute, Percutaneous Endoscopic Approach
'0016471'	Bypass Cerebral Ventricle to Mastoid Sinus with Autologous Tissue Substitute, Percutaneous Endoscopic Approach
'0016472'	Bypass Cerebral Ventricle to Atrium with Autologous Tissue Substitute, Percutaneous Endoscopic Approach
'0016473'	Bypass Cerebral Ventricle to Blood Vessel with Autologous Tissue Substitute, Percutaneous Endoscopic Approach
'0016474'	Bypass Cerebral Ventricle to Pleural Cavity with Autologous Tissue Substitute, Percutaneous Endoscopic Approach
'0016475'	Bypass Cerebral Ventricle to Intestine with Autologous Tissue Substitute, Percutaneous Endoscopic Approach
'0016476'	Bypass Cerebral Ventricle to Peritoneal Cavity with Autologous Tissue Substitute, Percutaneous Endoscopic Approach
'0016477'	Bypass Cerebral Ventricle to Urinary Tract with Autologous Tissue Substitute, Percutaneous Endoscopic Approach
'0016478'	Bypass Cerebral Ventricle to Bone Marrow with Autologous Tissue Substitute, Percutaneous Endoscopic Approach
'001647A'	Bypass Cerebral Ventricle to Subgaleal Space with Autologous Tissue Substitute, Percutaneous Endoscopic Approach
'001647B'	Bypass Cerebral Ventricle to Cerebral Cisterns with Autologous Tissue Substitute, Percutaneous Endoscopic Approach
'00164J0'	Bypass Cerebral Ventricle to Nasopharynx with Synthetic Substitute, Percutaneous Endoscopic Approach
'00164J1'	Bypass Cerebral Ventricle to Mastoid Sinus with Synthetic Substitute, Percutaneous Endoscopic Approach
'00164J2'	Bypass Cerebral Ventricle to Atrium with Synthetic Substitute, Percutaneous Endoscopic Approach
'00164J3'	Bypass Cerebral Ventricle to Blood Vessel with Synthetic Substitute, Percutaneous Endoscopic Approach
'00164J4'	Bypass Cerebral Ventricle to Pleural Cavity with Synthetic Substitute, Percutaneous Endoscopic Approach
'00164J5'	Bypass Cerebral Ventricle to Intestine with Synthetic Substitute, Percutaneous Endoscopic Approach
'00164J6'	Bypass Cerebral Ventricle to Peritoneal Cavity with Synthetic Substitute, Percutaneous Endoscopic Approach
'00164J7'	Bypass Cerebral Ventricle to Urinary Tract with Synthetic Substitute, Percutaneous Endoscopic Approach
'00164J8'	Bypass Cerebral Ventricle to Bone Marrow with Synthetic Substitute, Percutaneous Endoscopic Approach
'00164JA'	Bypass Cerebral Ventricle to Subgaleal Space with Synthetic Substitute, Percutaneous Endoscopic Approach
'00164JB'	Bypass Cerebral Ventricle to Cerebral Cisterns with Synthetic Substitute, Percutaneous Endoscopic Approach
'00164K0'	Bypass Cerebral Ventricle to Nasopharynx with Nonautologous Tissue Substitute, Percutaneous Endoscopic Approach
'00164K1'	Bypass Cerebral Ventricle to Mastoid Sinus with Nonautologous Tissue Substitute, Percutaneous Endoscopic Approach
'00164K2'	Bypass Cerebral Ventricle to Atrium with Nonautologous Tissue Substitute, Percutaneous Endoscopic Approach
'00164K3'	Bypass Cerebral Ventricle to Blood Vessel with Nonautologous Tissue Substitute, Percutaneous Endoscopic Approach
'00164K4'	Bypass Cerebral Ventricle to Pleural Cavity with Nonautologous Tissue Substitute, Percutaneous Endoscopic Approach
'00164K5'	Bypass Cerebral Ventricle to Intestine with Nonautologous Tissue Substitute, Percutaneous Endoscopic Approach
'00164K6'	Bypass Cerebral Ventricle to Peritoneal Cavity with Nonautologous Tissue Substitute, Percutaneous Endoscopic Approach
'00164K7'	Bypass Cerebral Ventricle to Urinary Tract with Nonautologous Tissue Substitute, Percutaneous Endoscopic Approach
'00164K8'	Bypass Cerebral Ventricle to Bone Marrow with Nonautologous Tissue Substitute, Percutaneous Endoscopic Approach
'00164KA'	Bypass Cerebral Ventricle to Subgaleal Space with Nonautologous Tissue Substitute, Percutaneous Endoscopic Approach
'00164KB'	Bypass Cerebral Ventricle to Cerebral Cisterns with Nonautologous Tissue Substitute, Percutaneous Endoscopic Approach
'00164ZB'	Bypass Cerebral Ventricle to Cerebral Cisterns, Percutaneous Endoscopic Approach
'001U072'	Bypass Spinal Canal to Atrium with Autologous Tissue Substitute, Open Approach
'001U074'	Bypass Spinal Canal to Pleural Cavity with Autologous Tissue Substitute, Open Approach
'001U076'	Bypass Spinal Canal to Peritoneal Cavity with Autologous Tissue Substitute, Open Approach
'001U077'	Bypass Spinal Canal to Urinary Tract with Autologous Tissue Substitute, Open Approach
'001U079'	Bypass Spinal Canal to Fallopian Tube with Autologous Tissue Substitute, Open Approach
'001U0J2'	Bypass Spinal Canal to Atrium with Synthetic Substitute, Open Approach
'001U0J4'	Bypass Spinal Canal to Pleural Cavity with Synthetic Substitute, Open Approach
'001U0J6'	Bypass Spinal Canal to Peritoneal Cavity with Synthetic Substitute, Open Approach
'001U0J7'	Bypass Spinal Canal to Urinary Tract with Synthetic Substitute, Open Approach
'001U0J9'	Bypass Spinal Canal to Fallopian Tube with Synthetic Substitute, Open Approach
'001U0K2'	Bypass Spinal Canal to Atrium with Nonautologous Tissue Substitute, Open Approach
'001U0K4'	Bypass Spinal Canal to Pleural Cavity with Nonautologous Tissue Substitute, Open Approach
'001U0K6'	Bypass Spinal Canal to Peritoneal Cavity with Nonautologous Tissue Substitute, Open Approach
'001U0K7'	Bypass Spinal Canal to Urinary Tract with Nonautologous Tissue Substitute, Open Approach
'001U0K9'	Bypass Spinal Canal to Fallopian Tube with Nonautologous Tissue Substitute, Open Approach
'001U372'	Bypass Spinal Canal to Atrium with Autologous Tissue Substitute, Percutaneous Approach
'001U374'	Bypass Spinal Canal to Pleural Cavity with Autologous Tissue Substitute, Percutaneous Approach
'001U376'	Bypass Spinal Canal to Peritoneal Cavity with Autologous Tissue Substitute, Percutaneous Approach
'001U377'	Bypass Spinal Canal to Urinary Tract with Autologous Tissue Substitute, Percutaneous Approach
'001U379'	Bypass Spinal Canal to Fallopian Tube with Autologous Tissue Substitute, Percutaneous Approach
'001U3J2'	Bypass Spinal Canal to Atrium with Synthetic Substitute, Percutaneous Approach
'001U3J4'	Bypass Spinal Canal to Pleural Cavity with Synthetic Substitute, Percutaneous Approach
'001U3J6'	Bypass Spinal Canal to Peritoneal Cavity with Synthetic Substitute, Percutaneous Approach
'001U3J7'	Bypass Spinal Canal to Urinary Tract with Synthetic Substitute, Percutaneous Approach
'001U3J9'	Bypass Spinal Canal to Fallopian Tube with Synthetic Substitute, Percutaneous Approach
'001U3K2'	Bypass Spinal Canal to Atrium with Nonautologous Tissue Substitute, Percutaneous Approach
'001U3K4'	Bypass Spinal Canal to Pleural Cavity with Nonautologous Tissue Substitute, Percutaneous Approach
'001U3K6'	Bypass Spinal Canal to Peritoneal Cavity with Nonautologous Tissue Substitute, Percutaneous Approach
'001U3K7'	Bypass Spinal Canal to Urinary Tract with Nonautologous Tissue Substitute, Percutaneous Approach
'001U3K9'	Bypass Spinal Canal to Fallopian Tube with Nonautologous Tissue Substitute, Percutaneous Approach
'001U472'	Bypass Spinal Canal to Atrium with Autologous Tissue Substitute, Percutaneous Endoscopic Approach
'001U474'	Bypass Spinal Canal to Pleural Cavity with Autologous Tissue Substitute, Percutaneous Endoscopic Approach
'001U476'	Bypass Spinal Canal to Peritoneal Cavity with Autologous Tissue Substitute, Percutaneous Endoscopic Approach
'001U477'	Bypass Spinal Canal to Urinary Tract with Autologous Tissue Substitute, Percutaneous Endoscopic Approach
'001U479'	Bypass Spinal Canal to Fallopian Tube with Autologous Tissue Substitute, Percutaneous Endoscopic Approach
'001U4J2'	Bypass Spinal Canal to Atrium with Synthetic Substitute, Percutaneous Endoscopic Approach
'001U4J4'	Bypass Spinal Canal to Pleural Cavity with Synthetic Substitute, Percutaneous Endoscopic Approach
'001U4J6'	Bypass Spinal Canal to Peritoneal Cavity with Synthetic Substitute, Percutaneous Endoscopic Approach
'001U4J7'	Bypass Spinal Canal to Urinary Tract with Synthetic Substitute, Percutaneous Endoscopic Approach
'001U4J9'	Bypass Spinal Canal to Fallopian Tube with Synthetic Substitute, Percutaneous Endoscopic Approach
'001U4K2'	Bypass Spinal Canal to Atrium with Nonautologous Tissue Substitute, Percutaneous Endoscopic Approach
'001U4K4'	Bypass Spinal Canal to Pleural Cavity with Nonautologous Tissue Substitute, Percutaneous Endoscopic Approach
'001U4K6'	Bypass Spinal Canal to Peritoneal Cavity with Nonautologous Tissue Substitute, Percutaneous Endoscopic Approach
'001U4K7'	Bypass Spinal Canal to Urinary Tract with Nonautologous Tissue Substitute, Percutaneous Endoscopic Approach
'001U4K9'	Bypass Spinal Canal to Fallopian Tube with Nonautologous Tissue Substitute, Percutaneous Endoscopic Approach
'00500Z3'	Destruction of Brain using Laser Interstitial Thermal Therapy, Open Approach
'00500ZZ'	Destruction of Brain, Open Approach
'00503Z3'	Destruction of Brain using Laser Interstitial Thermal Therapy, Percutaneous Approach
'00503ZZ'	Destruction of Brain, Percutaneous Approach
'00504Z3'	Destruction of Brain using Laser Interstitial Thermal Therapy, Percutaneous Endoscopic Approach
'00504ZZ'	Destruction of Brain, Percutaneous Endoscopic Approach
'00510ZZ'	Destruction of Cerebral Meninges, Open Approach
'00513ZZ'	Destruction of Cerebral Meninges, Percutaneous Approach
'00514ZZ'	Destruction of Cerebral Meninges, Percutaneous Endoscopic Approach
'00520ZZ'	Destruction of Dura Mater, Open Approach
'00523ZZ'	Destruction of Dura Mater, Percutaneous Approach
'00524ZZ'	Destruction of Dura Mater, Percutaneous Endoscopic Approach
'00560ZZ'	Destruction of Cerebral Ventricle, Open Approach
'00563ZZ'	Destruction of Cerebral Ventricle, Percutaneous Approach
'00564ZZ'	Destruction of Cerebral Ventricle, Percutaneous Endoscopic Approach
'00570ZZ'	Destruction of Cerebral Hemisphere, Open Approach
'00573ZZ'	Destruction of Cerebral Hemisphere, Percutaneous Approach
'00574ZZ'	Destruction of Cerebral Hemisphere, Percutaneous Endoscopic Approach
'00580ZZ'	Destruction of Basal Ganglia, Open Approach
'00583ZZ'	Destruction of Basal Ganglia, Percutaneous Approach
'00584ZZ'	Destruction of Basal Ganglia, Percutaneous Endoscopic Approach
'00590ZZ'	Destruction of Thalamus, Open Approach
'00593ZZ'	Destruction of Thalamus, Percutaneous Approach
'00594ZZ'	Destruction of Thalamus, Percutaneous Endoscopic Approach
'005A0ZZ'	Destruction of Hypothalamus, Open Approach
'005A3ZZ'	Destruction of Hypothalamus, Percutaneous Approach
'005A4ZZ'	Destruction of Hypothalamus, Percutaneous Endoscopic Approach
'005B0ZZ'	Destruction of Pons, Open Approach
'005B3ZZ'	Destruction of Pons, Percutaneous Approach
'005B4ZZ'	Destruction of Pons, Percutaneous Endoscopic Approach
'005C0ZZ'	Destruction of Cerebellum, Open Approach
'005C3ZZ'	Destruction of Cerebellum, Percutaneous Approach
'005C4ZZ'	Destruction of Cerebellum, Percutaneous Endoscopic Approach
'005D0ZZ'	Destruction of Medulla Oblongata, Open Approach
'005D3ZZ'	Destruction of Medulla Oblongata, Percutaneous Approach
'005D4ZZ'	Destruction of Medulla Oblongata, Percutaneous Endoscopic Approach
'005F0ZZ'	Destruction of Olfactory Nerve, Open Approach
'005F4ZZ'	Destruction of Olfactory Nerve, Percutaneous Endoscopic Approach
'005G0ZZ'	Destruction of Optic Nerve, Open Approach
'005G4ZZ'	Destruction of Optic Nerve, Percutaneous Endoscopic Approach
'005H0ZZ'	Destruction of Oculomotor Nerve, Open Approach
'005H4ZZ'	Destruction of Oculomotor Nerve, Percutaneous Endoscopic Approach
'005J0ZZ'	Destruction of Trochlear Nerve, Open Approach
'005J4ZZ'	Destruction of Trochlear Nerve, Percutaneous Endoscopic Approach
'005K0ZZ'	Destruction of Trigeminal Nerve, Open Approach
'005K4ZZ'	Destruction of Trigeminal Nerve, Percutaneous Endoscopic Approach
'005L0ZZ'	Destruction of Abducens Nerve, Open Approach
'005L4ZZ'	Destruction of Abducens Nerve, Percutaneous Endoscopic Approach
'005M0ZZ'	Destruction of Facial Nerve, Open Approach
'005M4ZZ'	Destruction of Facial Nerve, Percutaneous Endoscopic Approach
'005N0ZZ'	Destruction of Acoustic Nerve, Open Approach
'005N4ZZ'	Destruction of Acoustic Nerve, Percutaneous Endoscopic Approach
'005P0ZZ'	Destruction of Glossopharyngeal Nerve, Open Approach
'005P4ZZ'	Destruction of Glossopharyngeal Nerve, Percutaneous Endoscopic Approach
'005Q0ZZ'	Destruction of Vagus Nerve, Open Approach
'005Q4ZZ'	Destruction of Vagus Nerve, Percutaneous Endoscopic Approach
'005R0ZZ'	Destruction of Accessory Nerve, Open Approach
'005R4ZZ'	Destruction of Accessory Nerve, Percutaneous Endoscopic Approach
'005S0ZZ'	Destruction of Hypoglossal Nerve, Open Approach
'005S4ZZ'	Destruction of Hypoglossal Nerve, Percutaneous Endoscopic Approach
'005T0ZZ'	Destruction of Spinal Meninges, Open Approach
'005T3ZZ'	Destruction of Spinal Meninges, Percutaneous Approach
'005T4ZZ'	Destruction of Spinal Meninges, Percutaneous Endoscopic Approach
'005W0Z3'	Destruction of Cervical Spinal Cord using Laser Interstitial Thermal Therapy, Open Approach
'005W0ZZ'	Destruction of Cervical Spinal Cord, Open Approach
'005W3Z3'	Destruction of Cervical Spinal Cord using Laser Interstitial Thermal Therapy, Percutaneous Approach
'005W3ZZ'	Destruction of Cervical Spinal Cord, Percutaneous Approach
'005W4Z3'	Destruction of Cervical Spinal Cord using Laser Interstitial Thermal Therapy, Percutaneous Endoscopic Approach
'005W4ZZ'	Destruction of Cervical Spinal Cord, Percutaneous Endoscopic Approach
'005X0Z3'	Destruction of Thoracic Spinal Cord using Laser Interstitial Thermal Therapy, Open Approach
'005X0ZZ'	Destruction of Thoracic Spinal Cord, Open Approach
'005X3Z3'	Destruction of Thoracic Spinal Cord using Laser Interstitial Thermal Therapy, Percutaneous Approach
'005X3ZZ'	Destruction of Thoracic Spinal Cord, Percutaneous Approach
'005X4Z3'	Destruction of Thoracic Spinal Cord using Laser Interstitial Thermal Therapy, Percutaneous Endoscopic Approach
'005X4ZZ'	Destruction of Thoracic Spinal Cord, Percutaneous Endoscopic Approach
'005Y0Z3'	Destruction of Lumbar Spinal Cord using Laser Interstitial Thermal Therapy, Open Approach
'005Y0ZZ'	Destruction of Lumbar Spinal Cord, Open Approach
'005Y3Z3'	Destruction of Lumbar Spinal Cord using Laser Interstitial Thermal Therapy, Percutaneous Approach
'005Y3ZZ'	Destruction of Lumbar Spinal Cord, Percutaneous Approach
'005Y4Z3'	Destruction of Lumbar Spinal Cord using Laser Interstitial Thermal Therapy, Percutaneous Endoscopic Approach
'005Y4ZZ'	Destruction of Lumbar Spinal Cord, Percutaneous Endoscopic Approach
'00760ZZ'	Dilation of Cerebral Ventricle, Open Approach
'00763ZZ'	Dilation of Cerebral Ventricle, Percutaneous Approach
'00764ZZ'	Dilation of Cerebral Ventricle, Percutaneous Endoscopic Approach
'00800ZZ'	Division of Brain, Open Approach
'00803ZZ'	Division of Brain, Percutaneous Approach
'00804ZZ'	Division of Brain, Percutaneous Endoscopic Approach
'00870ZZ'	Division of Cerebral Hemisphere, Open Approach
'00873ZZ'	Division of Cerebral Hemisphere, Percutaneous Approach
'00874ZZ'	Division of Cerebral Hemisphere, Percutaneous Endoscopic Approach
'00880ZZ'	Division of Basal Ganglia, Open Approach
'00883ZZ'	Division of Basal Ganglia, Percutaneous Approach
'00884ZZ'	Division of Basal Ganglia, Percutaneous Endoscopic Approach
'008F0ZZ'	Division of Olfactory Nerve, Open Approach
'008F3ZZ'	Division of Olfactory Nerve, Percutaneous Approach
'008F4ZZ'	Division of Olfactory Nerve, Percutaneous Endoscopic Approach
'008G0ZZ'	Division of Optic Nerve, Open Approach
'008G3ZZ'	Division of Optic Nerve, Percutaneous Approach
'008G4ZZ'	Division of Optic Nerve, Percutaneous Endoscopic Approach
'008H0ZZ'	Division of Oculomotor Nerve, Open Approach
'008H3ZZ'	Division of Oculomotor Nerve, Percutaneous Approach
'008H4ZZ'	Division of Oculomotor Nerve, Percutaneous Endoscopic Approach
'008J0ZZ'	Division of Trochlear Nerve, Open Approach
'008J3ZZ'	Division of Trochlear Nerve, Percutaneous Approach
'008J4ZZ'	Division of Trochlear Nerve, Percutaneous Endoscopic Approach
'008K0ZZ'	Division of Trigeminal Nerve, Open Approach
'008K3ZZ'	Division of Trigeminal Nerve, Percutaneous Approach
'008K4ZZ'	Division of Trigeminal Nerve, Percutaneous Endoscopic Approach
'008L0ZZ'	Division of Abducens Nerve, Open Approach
'008L3ZZ'	Division of Abducens Nerve, Percutaneous Approach
'008L4ZZ'	Division of Abducens Nerve, Percutaneous Endoscopic Approach
'008M0ZZ'	Division of Facial Nerve, Open Approach
'008M3ZZ'	Division of Facial Nerve, Percutaneous Approach
'008M4ZZ'	Division of Facial Nerve, Percutaneous Endoscopic Approach
'008N0ZZ'	Division of Acoustic Nerve, Open Approach
'008N3ZZ'	Division of Acoustic Nerve, Percutaneous Approach
'008N4ZZ'	Division of Acoustic Nerve, Percutaneous Endoscopic Approach
'008P0ZZ'	Division of Glossopharyngeal Nerve, Open Approach
'008P3ZZ'	Division of Glossopharyngeal Nerve, Percutaneous Approach
'008P4ZZ'	Division of Glossopharyngeal Nerve, Percutaneous Endoscopic Approach
'008Q0ZZ'	Division of Vagus Nerve, Open Approach
'008Q3ZZ'	Division of Vagus Nerve, Percutaneous Approach
'008Q4ZZ'	Division of Vagus Nerve, Percutaneous Endoscopic Approach
'008R0ZZ'	Division of Accessory Nerve, Open Approach
'008R3ZZ'	Division of Accessory Nerve, Percutaneous Approach
'008R4ZZ'	Division of Accessory Nerve, Percutaneous Endoscopic Approach
'008S0ZZ'	Division of Hypoglossal Nerve, Open Approach
'008S3ZZ'	Division of Hypoglossal Nerve, Percutaneous Approach
'008S4ZZ'	Division of Hypoglossal Nerve, Percutaneous Endoscopic Approach
'008W0ZZ'	Division of Cervical Spinal Cord, Open Approach
'008W3ZZ'	Division of Cervical Spinal Cord, Percutaneous Approach
'008W4ZZ'	Division of Cervical Spinal Cord, Percutaneous Endoscopic Approach
'008X0ZZ'	Division of Thoracic Spinal Cord, Open Approach
'008X3ZZ'	Division of Thoracic Spinal Cord, Percutaneous Approach
'008X4ZZ'	Division of Thoracic Spinal Cord, Percutaneous Endoscopic Approach
'008Y0ZZ'	Division of Lumbar Spinal Cord, Open Approach
'008Y3ZZ'	Division of Lumbar Spinal Cord, Percutaneous Approach
'008Y4ZZ'	Division of Lumbar Spinal Cord, Percutaneous Endoscopic Approach
'009000Z'	Drainage of Brain with Drainage Device, Open Approach
'00900ZX'	Drainage of Brain, Open Approach, Diagnostic
'00900ZZ'	Drainage of Brain, Open Approach
'009030Z'	Drainage of Brain with Drainage Device, Percutaneous Approach
'00903ZZ'	Drainage of Brain, Percutaneous Approach
'009040Z'	Drainage of Brain with Drainage Device, Percutaneous Endoscopic Approach
'00904ZX'	Drainage of Brain, Percutaneous Endoscopic Approach, Diagnostic
'00904ZZ'	Drainage of Brain, Percutaneous Endoscopic Approach
'009100Z'	Drainage of Cerebral Meninges with Drainage Device, Open Approach
'00910ZX'	Drainage of Cerebral Meninges, Open Approach, Diagnostic
'00910ZZ'	Drainage of Cerebral Meninges, Open Approach
'009140Z'	Drainage of Cerebral Meninges with Drainage Device, Percutaneous Endoscopic Approach
'00914ZX'	Drainage of Cerebral Meninges, Percutaneous Endoscopic Approach, Diagnostic
'00914ZZ'	Drainage of Cerebral Meninges, Percutaneous Endoscopic Approach
'009200Z'	Drainage of Dura Mater with Drainage Device, Open Approach
'00920ZX'	Drainage of Dura Mater, Open Approach, Diagnostic
'00920ZZ'	Drainage of Dura Mater, Open Approach
'009240Z'	Drainage of Dura Mater with Drainage Device, Percutaneous Endoscopic Approach
'00924ZX'	Drainage of Dura Mater, Percutaneous Endoscopic Approach, Diagnostic
'00924ZZ'	Drainage of Dura Mater, Percutaneous Endoscopic Approach
'009300Z'	Drainage of Intracranial Epidural Space with Drainage Device, Open Approach
'00930ZX'	Drainage of Intracranial Epidural Space, Open Approach, Diagnostic
'00930ZZ'	Drainage of Intracranial Epidural Space, Open Approach
'009340Z'	Drainage of Intracranial Epidural Space with Drainage Device, Percutaneous Endoscopic Approach
'00934ZX'	Drainage of Intracranial Epidural Space, Percutaneous Endoscopic Approach, Diagnostic
'00934ZZ'	Drainage of Intracranial Epidural Space, Percutaneous Endoscopic Approach
'009400Z'	Drainage of Intracranial Subdural Space with Drainage Device, Open Approach
'00940ZX'	Drainage of Intracranial Subdural Space, Open Approach, Diagnostic
'00940ZZ'	Drainage of Intracranial Subdural Space, Open Approach
'009440Z'	Drainage of Intracranial Subdural Space with Drainage Device, Percutaneous Endoscopic Approach
'00944ZX'	Drainage of Intracranial Subdural Space, Percutaneous Endoscopic Approach, Diagnostic
'00944ZZ'	Drainage of Intracranial Subdural Space, Percutaneous Endoscopic Approach
'009500Z'	Drainage of Intracranial Subarachnoid Space with Drainage Device, Open Approach
'00950ZX'	Drainage of Intracranial Subarachnoid Space, Open Approach, Diagnostic
'00950ZZ'	Drainage of Intracranial Subarachnoid Space, Open Approach
'009540Z'	Drainage of Intracranial Subarachnoid Space with Drainage Device, Percutaneous Endoscopic Approach
'00954ZX'	Drainage of Intracranial Subarachnoid Space, Percutaneous Endoscopic Approach, Diagnostic
'00954ZZ'	Drainage of Intracranial Subarachnoid Space, Percutaneous Endoscopic Approach
'009600Z'	Drainage of Cerebral Ventricle with Drainage Device, Open Approach
'00960ZX'	Drainage of Cerebral Ventricle, Open Approach, Diagnostic
'00960ZZ'	Drainage of Cerebral Ventricle, Open Approach
'009630Z'	Drainage of Cerebral Ventricle with Drainage Device, Percutaneous Approach
'00963ZZ'	Drainage of Cerebral Ventricle, Percutaneous Approach
'009640Z'	Drainage of Cerebral Ventricle with Drainage Device, Percutaneous Endoscopic Approach
'00964ZX'	Drainage of Cerebral Ventricle, Percutaneous Endoscopic Approach, Diagnostic
'00964ZZ'	Drainage of Cerebral Ventricle, Percutaneous Endoscopic Approach
'009700Z'	Drainage of Cerebral Hemisphere with Drainage Device, Open Approach
'00970ZX'	Drainage of Cerebral Hemisphere, Open Approach, Diagnostic
'00970ZZ'	Drainage of Cerebral Hemisphere, Open Approach
'009730Z'	Drainage of Cerebral Hemisphere with Drainage Device, Percutaneous Approach
'00973ZZ'	Drainage of Cerebral Hemisphere, Percutaneous Approach
'009740Z'	Drainage of Cerebral Hemisphere with Drainage Device, Percutaneous Endoscopic Approach
'00974ZX'	Drainage of Cerebral Hemisphere, Percutaneous Endoscopic Approach, Diagnostic
'00974ZZ'	Drainage of Cerebral Hemisphere, Percutaneous Endoscopic Approach
'009800Z'	Drainage of Basal Ganglia with Drainage Device, Open Approach
'00980ZX'	Drainage of Basal Ganglia, Open Approach, Diagnostic
'00980ZZ'	Drainage of Basal Ganglia, Open Approach
'009830Z'	Drainage of Basal Ganglia with Drainage Device, Percutaneous Approach
'00983ZZ'	Drainage of Basal Ganglia, Percutaneous Approach
'009840Z'	Drainage of Basal Ganglia with Drainage Device, Percutaneous Endoscopic Approach
'00984ZX'	Drainage of Basal Ganglia, Percutaneous Endoscopic Approach, Diagnostic
'00984ZZ'	Drainage of Basal Ganglia, Percutaneous Endoscopic Approach
'009900Z'	Drainage of Thalamus with Drainage Device, Open Approach
'00990ZX'	Drainage of Thalamus, Open Approach, Diagnostic
'00990ZZ'	Drainage of Thalamus, Open Approach
'009930Z'	Drainage of Thalamus with Drainage Device, Percutaneous Approach
'00993ZZ'	Drainage of Thalamus, Percutaneous Approach
'009940Z'	Drainage of Thalamus with Drainage Device, Percutaneous Endoscopic Approach
'00994ZX'	Drainage of Thalamus, Percutaneous Endoscopic Approach, Diagnostic
'00994ZZ'	Drainage of Thalamus, Percutaneous Endoscopic Approach
'009A00Z'	Drainage of Hypothalamus with Drainage Device, Open Approach
'009A0ZX'	Drainage of Hypothalamus, Open Approach, Diagnostic
'009A0ZZ'	Drainage of Hypothalamus, Open Approach
'009A30Z'	Drainage of Hypothalamus with Drainage Device, Percutaneous Approach
'009A3ZZ'	Drainage of Hypothalamus, Percutaneous Approach
'009A40Z'	Drainage of Hypothalamus with Drainage Device, Percutaneous Endoscopic Approach
'009A4ZX'	Drainage of Hypothalamus, Percutaneous Endoscopic Approach, Diagnostic
'009A4ZZ'	Drainage of Hypothalamus, Percutaneous Endoscopic Approach
'009B00Z'	Drainage of Pons with Drainage Device, Open Approach
'009B0ZX'	Drainage of Pons, Open Approach, Diagnostic
'009B0ZZ'	Drainage of Pons, Open Approach
'009B30Z'	Drainage of Pons with Drainage Device, Percutaneous Approach
'009B3ZZ'	Drainage of Pons, Percutaneous Approach
'009B40Z'	Drainage of Pons with Drainage Device, Percutaneous Endoscopic Approach
'009B4ZX'	Drainage of Pons, Percutaneous Endoscopic Approach, Diagnostic
'009B4ZZ'	Drainage of Pons, Percutaneous Endoscopic Approach
'009C00Z'	Drainage of Cerebellum with Drainage Device, Open Approach
'009C0ZX'	Drainage of Cerebellum, Open Approach, Diagnostic
'009C0ZZ'	Drainage of Cerebellum, Open Approach
'009C30Z'	Drainage of Cerebellum with Drainage Device, Percutaneous Approach
'009C3ZZ'	Drainage of Cerebellum, Percutaneous Approach
'009C40Z'	Drainage of Cerebellum with Drainage Device, Percutaneous Endoscopic Approach
'009C4ZX'	Drainage of Cerebellum, Percutaneous Endoscopic Approach, Diagnostic
'009C4ZZ'	Drainage of Cerebellum, Percutaneous Endoscopic Approach
'009D00Z'	Drainage of Medulla Oblongata with Drainage Device, Open Approach
'009D0ZX'	Drainage of Medulla Oblongata, Open Approach, Diagnostic
'009D0ZZ'	Drainage of Medulla Oblongata, Open Approach
'009D30Z'	Drainage of Medulla Oblongata with Drainage Device, Percutaneous Approach
'009D3ZZ'	Drainage of Medulla Oblongata, Percutaneous Approach
'009D40Z'	Drainage of Medulla Oblongata with Drainage Device, Percutaneous Endoscopic Approach
'009D4ZX'	Drainage of Medulla Oblongata, Percutaneous Endoscopic Approach, Diagnostic
'009D4ZZ'	Drainage of Medulla Oblongata, Percutaneous Endoscopic Approach
'009F00Z'	Drainage of Olfactory Nerve with Drainage Device, Open Approach
'009F0ZX'	Drainage of Olfactory Nerve, Open Approach, Diagnostic
'009F0ZZ'	Drainage of Olfactory Nerve, Open Approach
'009F30Z'	Drainage of Olfactory Nerve with Drainage Device, Percutaneous Approach
'009F3ZZ'	Drainage of Olfactory Nerve, Percutaneous Approach
'009F40Z'	Drainage of Olfactory Nerve with Drainage Device, Percutaneous Endoscopic Approach
'009F4ZX'	Drainage of Olfactory Nerve, Percutaneous Endoscopic Approach, Diagnostic
'009F4ZZ'	Drainage of Olfactory Nerve, Percutaneous Endoscopic Approach
'009G00Z'	Drainage of Optic Nerve with Drainage Device, Open Approach
'009G0ZX'	Drainage of Optic Nerve, Open Approach, Diagnostic
'009G0ZZ'	Drainage of Optic Nerve, Open Approach
'009G30Z'	Drainage of Optic Nerve with Drainage Device, Percutaneous Approach
'009G3ZZ'	Drainage of Optic Nerve, Percutaneous Approach
'009G40Z'	Drainage of Optic Nerve with Drainage Device, Percutaneous Endoscopic Approach
'009G4ZX'	Drainage of Optic Nerve, Percutaneous Endoscopic Approach, Diagnostic
'009G4ZZ'	Drainage of Optic Nerve, Percutaneous Endoscopic Approach
'009H00Z'	Drainage of Oculomotor Nerve with Drainage Device, Open Approach
'009H0ZX'	Drainage of Oculomotor Nerve, Open Approach, Diagnostic
'009H0ZZ'	Drainage of Oculomotor Nerve, Open Approach
'009H30Z'	Drainage of Oculomotor Nerve with Drainage Device, Percutaneous Approach
'009H3ZZ'	Drainage of Oculomotor Nerve, Percutaneous Approach
'009H40Z'	Drainage of Oculomotor Nerve with Drainage Device, Percutaneous Endoscopic Approach
'009H4ZX'	Drainage of Oculomotor Nerve, Percutaneous Endoscopic Approach, Diagnostic
'009H4ZZ'	Drainage of Oculomotor Nerve, Percutaneous Endoscopic Approach
'009J00Z'	Drainage of Trochlear Nerve with Drainage Device, Open Approach
'009J0ZX'	Drainage of Trochlear Nerve, Open Approach, Diagnostic
'009J0ZZ'	Drainage of Trochlear Nerve, Open Approach
'009J30Z'	Drainage of Trochlear Nerve with Drainage Device, Percutaneous Approach
'009J3ZZ'	Drainage of Trochlear Nerve, Percutaneous Approach
'009J40Z'	Drainage of Trochlear Nerve with Drainage Device, Percutaneous Endoscopic Approach
'009J4ZX'	Drainage of Trochlear Nerve, Percutaneous Endoscopic Approach, Diagnostic
'009J4ZZ'	Drainage of Trochlear Nerve, Percutaneous Endoscopic Approach
'009K00Z'	Drainage of Trigeminal Nerve with Drainage Device, Open Approach
'009K0ZX'	Drainage of Trigeminal Nerve, Open Approach, Diagnostic
'009K0ZZ'	Drainage of Trigeminal Nerve, Open Approach
'009K30Z'	Drainage of Trigeminal Nerve with Drainage Device, Percutaneous Approach
'009K3ZZ'	Drainage of Trigeminal Nerve, Percutaneous Approach
'009K40Z'	Drainage of Trigeminal Nerve with Drainage Device, Percutaneous Endoscopic Approach
'009K4ZX'	Drainage of Trigeminal Nerve, Percutaneous Endoscopic Approach, Diagnostic
'009K4ZZ'	Drainage of Trigeminal Nerve, Percutaneous Endoscopic Approach
'009L00Z'	Drainage of Abducens Nerve with Drainage Device, Open Approach
'009L0ZX'	Drainage of Abducens Nerve, Open Approach, Diagnostic
'009L0ZZ'	Drainage of Abducens Nerve, Open Approach
'009L30Z'	Drainage of Abducens Nerve with Drainage Device, Percutaneous Approach
'009L3ZZ'	Drainage of Abducens Nerve, Percutaneous Approach
'009L40Z'	Drainage of Abducens Nerve with Drainage Device, Percutaneous Endoscopic Approach
'009L4ZX'	Drainage of Abducens Nerve, Percutaneous Endoscopic Approach, Diagnostic
'009L4ZZ'	Drainage of Abducens Nerve, Percutaneous Endoscopic Approach
'009M00Z'	Drainage of Facial Nerve with Drainage Device, Open Approach
'009M0ZX'	Drainage of Facial Nerve, Open Approach, Diagnostic
'009M0ZZ'	Drainage of Facial Nerve, Open Approach
'009M30Z'	Drainage of Facial Nerve with Drainage Device, Percutaneous Approach
'009M3ZZ'	Drainage of Facial Nerve, Percutaneous Approach
'009M40Z'	Drainage of Facial Nerve with Drainage Device, Percutaneous Endoscopic Approach
'009M4ZX'	Drainage of Facial Nerve, Percutaneous Endoscopic Approach, Diagnostic
'009M4ZZ'	Drainage of Facial Nerve, Percutaneous Endoscopic Approach
'009N00Z'	Drainage of Acoustic Nerve with Drainage Device, Open Approach
'009N0ZX'	Drainage of Acoustic Nerve, Open Approach, Diagnostic
'009N0ZZ'	Drainage of Acoustic Nerve, Open Approach
'009N30Z'	Drainage of Acoustic Nerve with Drainage Device, Percutaneous Approach
'009N3ZZ'	Drainage of Acoustic Nerve, Percutaneous Approach
'009N40Z'	Drainage of Acoustic Nerve with Drainage Device, Percutaneous Endoscopic Approach
'009N4ZX'	Drainage of Acoustic Nerve, Percutaneous Endoscopic Approach, Diagnostic
'009N4ZZ'	Drainage of Acoustic Nerve, Percutaneous Endoscopic Approach
'009P00Z'	Drainage of Glossopharyngeal Nerve with Drainage Device, Open Approach
'009P0ZX'	Drainage of Glossopharyngeal Nerve, Open Approach, Diagnostic
'009P0ZZ'	Drainage of Glossopharyngeal Nerve, Open Approach
'009P30Z'	Drainage of Glossopharyngeal Nerve with Drainage Device, Percutaneous Approach
'009P3ZZ'	Drainage of Glossopharyngeal Nerve, Percutaneous Approach
'009P40Z'	Drainage of Glossopharyngeal Nerve with Drainage Device, Percutaneous Endoscopic Approach
'009P4ZX'	Drainage of Glossopharyngeal Nerve, Percutaneous Endoscopic Approach, Diagnostic
'009P4ZZ'	Drainage of Glossopharyngeal Nerve, Percutaneous Endoscopic Approach
'009Q00Z'	Drainage of Vagus Nerve with Drainage Device, Open Approach
'009Q0ZX'	Drainage of Vagus Nerve, Open Approach, Diagnostic
'009Q0ZZ'	Drainage of Vagus Nerve, Open Approach
'009Q30Z'	Drainage of Vagus Nerve with Drainage Device, Percutaneous Approach
'009Q3ZZ'	Drainage of Vagus Nerve, Percutaneous Approach
'009Q40Z'	Drainage of Vagus Nerve with Drainage Device, Percutaneous Endoscopic Approach
'009Q4ZX'	Drainage of Vagus Nerve, Percutaneous Endoscopic Approach, Diagnostic
'009Q4ZZ'	Drainage of Vagus Nerve, Percutaneous Endoscopic Approach
'009R00Z'	Drainage of Accessory Nerve with Drainage Device, Open Approach
'009R0ZX'	Drainage of Accessory Nerve, Open Approach, Diagnostic
'009R0ZZ'	Drainage of Accessory Nerve, Open Approach
'009R30Z'	Drainage of Accessory Nerve with Drainage Device, Percutaneous Approach
'009R3ZZ'	Drainage of Accessory Nerve, Percutaneous Approach
'009R40Z'	Drainage of Accessory Nerve with Drainage Device, Percutaneous Endoscopic Approach
'009R4ZX'	Drainage of Accessory Nerve, Percutaneous Endoscopic Approach, Diagnostic
'009R4ZZ'	Drainage of Accessory Nerve, Percutaneous Endoscopic Approach
'009S00Z'	Drainage of Hypoglossal Nerve with Drainage Device, Open Approach
'009S0ZX'	Drainage of Hypoglossal Nerve, Open Approach, Diagnostic
'009S0ZZ'	Drainage of Hypoglossal Nerve, Open Approach
'009S30Z'	Drainage of Hypoglossal Nerve with Drainage Device, Percutaneous Approach
'009S3ZZ'	Drainage of Hypoglossal Nerve, Percutaneous Approach
'009S40Z'	Drainage of Hypoglossal Nerve with Drainage Device, Percutaneous Endoscopic Approach
'009S4ZX'	Drainage of Hypoglossal Nerve, Percutaneous Endoscopic Approach, Diagnostic
'009S4ZZ'	Drainage of Hypoglossal Nerve, Percutaneous Endoscopic Approach
'009T00Z'	Drainage of Spinal Meninges with Drainage Device, Open Approach
'009T0ZX'	Drainage of Spinal Meninges, Open Approach, Diagnostic
'009T0ZZ'	Drainage of Spinal Meninges, Open Approach
'009T40Z'	Drainage of Spinal Meninges with Drainage Device, Percutaneous Endoscopic Approach
'009T4ZX'	Drainage of Spinal Meninges, Percutaneous Endoscopic Approach, Diagnostic
'009T4ZZ'	Drainage of Spinal Meninges, Percutaneous Endoscopic Approach
'009U00Z'	Drainage of Spinal Canal with Drainage Device, Open Approach
'009U0ZX'	Drainage of Spinal Canal, Open Approach, Diagnostic
'009U0ZZ'	Drainage of Spinal Canal, Open Approach
'009U40Z'	Drainage of Spinal Canal with Drainage Device, Percutaneous Endoscopic Approach
'009U4ZX'	Drainage of Spinal Canal, Percutaneous Endoscopic Approach, Diagnostic
'009U4ZZ'	Drainage of Spinal Canal, Percutaneous Endoscopic Approach
'009W00Z'	Drainage of Cervical Spinal Cord with Drainage Device, Open Approach
'009W0ZX'	Drainage of Cervical Spinal Cord, Open Approach, Diagnostic
'009W0ZZ'	Drainage of Cervical Spinal Cord, Open Approach
'009W40Z'	Drainage of Cervical Spinal Cord with Drainage Device, Percutaneous Endoscopic Approach
'009W4ZX'	Drainage of Cervical Spinal Cord, Percutaneous Endoscopic Approach, Diagnostic
'009W4ZZ'	Drainage of Cervical Spinal Cord, Percutaneous Endoscopic Approach
'009X00Z'	Drainage of Thoracic Spinal Cord with Drainage Device, Open Approach
'009X0ZX'	Drainage of Thoracic Spinal Cord, Open Approach, Diagnostic
'009X0ZZ'	Drainage of Thoracic Spinal Cord, Open Approach
'009X40Z'	Drainage of Thoracic Spinal Cord with Drainage Device, Percutaneous Endoscopic Approach
'009X4ZX'	Drainage of Thoracic Spinal Cord, Percutaneous Endoscopic Approach, Diagnostic
'009X4ZZ'	Drainage of Thoracic Spinal Cord, Percutaneous Endoscopic Approach
'009Y00Z'	Drainage of Lumbar Spinal Cord with Drainage Device, Open Approach
'009Y0ZX'	Drainage of Lumbar Spinal Cord, Open Approach, Diagnostic
'009Y0ZZ'	Drainage of Lumbar Spinal Cord, Open Approach
'009Y40Z'	Drainage of Lumbar Spinal Cord with Drainage Device, Percutaneous Endoscopic Approach
'009Y4ZX'	Drainage of Lumbar Spinal Cord, Percutaneous Endoscopic Approach, Diagnostic
'009Y4ZZ'	Drainage of Lumbar Spinal Cord, Percutaneous Endoscopic Approach
'00B00ZX'	Excision of Brain, Open Approach, Diagnostic
'00B00ZZ'	Excision of Brain, Open Approach
'00B03ZX'	Excision of Brain, Percutaneous Approach, Diagnostic
'00B03ZZ'	Excision of Brain, Percutaneous Approach
'00B04ZX'	Excision of Brain, Percutaneous Endoscopic Approach, Diagnostic
'00B04ZZ'	Excision of Brain, Percutaneous Endoscopic Approach
'00B10ZX'	Excision of Cerebral Meninges, Open Approach, Diagnostic
'00B10ZZ'	Excision of Cerebral Meninges, Open Approach
'00B13ZX'	Excision of Cerebral Meninges, Percutaneous Approach, Diagnostic
'00B13ZZ'	Excision of Cerebral Meninges, Percutaneous Approach
'00B14ZX'	Excision of Cerebral Meninges, Percutaneous Endoscopic Approach, Diagnostic
'00B14ZZ'	Excision of Cerebral Meninges, Percutaneous Endoscopic Approach
'00B20ZX'	Excision of Dura Mater, Open Approach, Diagnostic
'00B20ZZ'	Excision of Dura Mater, Open Approach
'00B23ZX'	Excision of Dura Mater, Percutaneous Approach, Diagnostic
'00B23ZZ'	Excision of Dura Mater, Percutaneous Approach
'00B24ZX'	Excision of Dura Mater, Percutaneous Endoscopic Approach, Diagnostic
'00B24ZZ'	Excision of Dura Mater, Percutaneous Endoscopic Approach
'00B60ZX'	Excision of Cerebral Ventricle, Open Approach, Diagnostic
'00B60ZZ'	Excision of Cerebral Ventricle, Open Approach
'00B63ZX'	Excision of Cerebral Ventricle, Percutaneous Approach, Diagnostic
'00B63ZZ'	Excision of Cerebral Ventricle, Percutaneous Approach
'00B64ZX'	Excision of Cerebral Ventricle, Percutaneous Endoscopic Approach, Diagnostic
'00B64ZZ'	Excision of Cerebral Ventricle, Percutaneous Endoscopic Approach
'00B70ZX'	Excision of Cerebral Hemisphere, Open Approach, Diagnostic
'00B70ZZ'	Excision of Cerebral Hemisphere, Open Approach
'00B73ZX'	Excision of Cerebral Hemisphere, Percutaneous Approach, Diagnostic
'00B73ZZ'	Excision of Cerebral Hemisphere, Percutaneous Approach
'00B74ZX'	Excision of Cerebral Hemisphere, Percutaneous Endoscopic Approach, Diagnostic
'00B74ZZ'	Excision of Cerebral Hemisphere, Percutaneous Endoscopic Approach
'00B80ZX'	Excision of Basal Ganglia, Open Approach, Diagnostic
'00B80ZZ'	Excision of Basal Ganglia, Open Approach
'00B83ZX'	Excision of Basal Ganglia, Percutaneous Approach, Diagnostic
'00B83ZZ'	Excision of Basal Ganglia, Percutaneous Approach
'00B84ZX'	Excision of Basal Ganglia, Percutaneous Endoscopic Approach, Diagnostic
'00B84ZZ'	Excision of Basal Ganglia, Percutaneous Endoscopic Approach
'00B90ZX'	Excision of Thalamus, Open Approach, Diagnostic
'00B90ZZ'	Excision of Thalamus, Open Approach
'00B93ZX'	Excision of Thalamus, Percutaneous Approach, Diagnostic
'00B93ZZ'	Excision of Thalamus, Percutaneous Approach
'00B94ZX'	Excision of Thalamus, Percutaneous Endoscopic Approach, Diagnostic
'00B94ZZ'	Excision of Thalamus, Percutaneous Endoscopic Approach
'00BA0ZX'	Excision of Hypothalamus, Open Approach, Diagnostic
'00BA0ZZ'	Excision of Hypothalamus, Open Approach
'00BA3ZX'	Excision of Hypothalamus, Percutaneous Approach, Diagnostic
'00BA3ZZ'	Excision of Hypothalamus, Percutaneous Approach
'00BA4ZX'	Excision of Hypothalamus, Percutaneous Endoscopic Approach, Diagnostic
'00BA4ZZ'	Excision of Hypothalamus, Percutaneous Endoscopic Approach
'00BB0ZX'	Excision of Pons, Open Approach, Diagnostic
'00BB0ZZ'	Excision of Pons, Open Approach
'00BB3ZX'	Excision of Pons, Percutaneous Approach, Diagnostic
'00BB3ZZ'	Excision of Pons, Percutaneous Approach
'00BB4ZX'	Excision of Pons, Percutaneous Endoscopic Approach, Diagnostic
'00BB4ZZ'	Excision of Pons, Percutaneous Endoscopic Approach
'00BC0ZX'	Excision of Cerebellum, Open Approach, Diagnostic
'00BC0ZZ'	Excision of Cerebellum, Open Approach
'00BC3ZX'	Excision of Cerebellum, Percutaneous Approach, Diagnostic
'00BC3ZZ'	Excision of Cerebellum, Percutaneous Approach
'00BC4ZX'	Excision of Cerebellum, Percutaneous Endoscopic Approach, Diagnostic
'00BC4ZZ'	Excision of Cerebellum, Percutaneous Endoscopic Approach
'00BD0ZX'	Excision of Medulla Oblongata, Open Approach, Diagnostic
'00BD0ZZ'	Excision of Medulla Oblongata, Open Approach
'00BD3ZX'	Excision of Medulla Oblongata, Percutaneous Approach, Diagnostic
'00BD3ZZ'	Excision of Medulla Oblongata, Percutaneous Approach
'00BD4ZX'	Excision of Medulla Oblongata, Percutaneous Endoscopic Approach, Diagnostic
'00BD4ZZ'	Excision of Medulla Oblongata, Percutaneous Endoscopic Approach
'00BF0ZX'	Excision of Olfactory Nerve, Open Approach, Diagnostic
'00BF0ZZ'	Excision of Olfactory Nerve, Open Approach
'00BF3ZZ'	Excision of Olfactory Nerve, Percutaneous Approach
'00BF4ZX'	Excision of Olfactory Nerve, Percutaneous Endoscopic Approach, Diagnostic
'00BF4ZZ'	Excision of Olfactory Nerve, Percutaneous Endoscopic Approach
'00BG0ZX'	Excision of Optic Nerve, Open Approach, Diagnostic
'00BG0ZZ'	Excision of Optic Nerve, Open Approach
'00BG3ZZ'	Excision of Optic Nerve, Percutaneous Approach
'00BG4ZX'	Excision of Optic Nerve, Percutaneous Endoscopic Approach, Diagnostic
'00BG4ZZ'	Excision of Optic Nerve, Percutaneous Endoscopic Approach
'00BH0ZX'	Excision of Oculomotor Nerve, Open Approach, Diagnostic
'00BH0ZZ'	Excision of Oculomotor Nerve, Open Approach
'00BH3ZZ'	Excision of Oculomotor Nerve, Percutaneous Approach
'00BH4ZX'	Excision of Oculomotor Nerve, Percutaneous Endoscopic Approach, Diagnostic
'00BH4ZZ'	Excision of Oculomotor Nerve, Percutaneous Endoscopic Approach
'00BJ0ZX'	Excision of Trochlear Nerve, Open Approach, Diagnostic
'00BJ0ZZ'	Excision of Trochlear Nerve, Open Approach
'00BJ3ZZ'	Excision of Trochlear Nerve, Percutaneous Approach
'00BJ4ZX'	Excision of Trochlear Nerve, Percutaneous Endoscopic Approach, Diagnostic
'00BJ4ZZ'	Excision of Trochlear Nerve, Percutaneous Endoscopic Approach
'00BK0ZX'	Excision of Trigeminal Nerve, Open Approach, Diagnostic
'00BK0ZZ'	Excision of Trigeminal Nerve, Open Approach
'00BK3ZZ'	Excision of Trigeminal Nerve, Percutaneous Approach
'00BK4ZX'	Excision of Trigeminal Nerve, Percutaneous Endoscopic Approach, Diagnostic
'00BK4ZZ'	Excision of Trigeminal Nerve, Percutaneous Endoscopic Approach
'00BL0ZX'	Excision of Abducens Nerve, Open Approach, Diagnostic
'00BL0ZZ'	Excision of Abducens Nerve, Open Approach
'00BL3ZZ'	Excision of Abducens Nerve, Percutaneous Approach
'00BL4ZX'	Excision of Abducens Nerve, Percutaneous Endoscopic Approach, Diagnostic
'00BL4ZZ'	Excision of Abducens Nerve, Percutaneous Endoscopic Approach
'00BM0ZX'	Excision of Facial Nerve, Open Approach, Diagnostic
'00BM0ZZ'	Excision of Facial Nerve, Open Approach
'00BM3ZZ'	Excision of Facial Nerve, Percutaneous Approach
'00BM4ZX'	Excision of Facial Nerve, Percutaneous Endoscopic Approach, Diagnostic
'00BM4ZZ'	Excision of Facial Nerve, Percutaneous Endoscopic Approach
'00BN0ZX'	Excision of Acoustic Nerve, Open Approach, Diagnostic
'00BN0ZZ'	Excision of Acoustic Nerve, Open Approach
'00BN3ZZ'	Excision of Acoustic Nerve, Percutaneous Approach
'00BN4ZX'	Excision of Acoustic Nerve, Percutaneous Endoscopic Approach, Diagnostic
'00BN4ZZ'	Excision of Acoustic Nerve, Percutaneous Endoscopic Approach
'00BP0ZX'	Excision of Glossopharyngeal Nerve, Open Approach, Diagnostic
'00BP0ZZ'	Excision of Glossopharyngeal Nerve, Open Approach
'00BP3ZZ'	Excision of Glossopharyngeal Nerve, Percutaneous Approach
'00BP4ZX'	Excision of Glossopharyngeal Nerve, Percutaneous Endoscopic Approach, Diagnostic
'00BP4ZZ'	Excision of Glossopharyngeal Nerve, Percutaneous Endoscopic Approach
'00BQ0ZX'	Excision of Vagus Nerve, Open Approach, Diagnostic
'00BQ0ZZ'	Excision of Vagus Nerve, Open Approach
'00BQ3ZZ'	Excision of Vagus Nerve, Percutaneous Approach
'00BQ4ZX'	Excision of Vagus Nerve, Percutaneous Endoscopic Approach, Diagnostic
'00BQ4ZZ'	Excision of Vagus Nerve, Percutaneous Endoscopic Approach
'00BR0ZX'	Excision of Accessory Nerve, Open Approach, Diagnostic
'00BR0ZZ'	Excision of Accessory Nerve, Open Approach
'00BR3ZZ'	Excision of Accessory Nerve, Percutaneous Approach
'00BR4ZX'	Excision of Accessory Nerve, Percutaneous Endoscopic Approach, Diagnostic
'00BR4ZZ'	Excision of Accessory Nerve, Percutaneous Endoscopic Approach
'00BS0ZX'	Excision of Hypoglossal Nerve, Open Approach, Diagnostic
'00BS0ZZ'	Excision of Hypoglossal Nerve, Open Approach
'00BS3ZZ'	Excision of Hypoglossal Nerve, Percutaneous Approach
'00BS4ZX'	Excision of Hypoglossal Nerve, Percutaneous Endoscopic Approach, Diagnostic
'00BS4ZZ'	Excision of Hypoglossal Nerve, Percutaneous Endoscopic Approach
'00BT0ZX'	Excision of Spinal Meninges, Open Approach, Diagnostic
'00BT0ZZ'	Excision of Spinal Meninges, Open Approach
'00BT3ZX'	Excision of Spinal Meninges, Percutaneous Approach, Diagnostic
'00BT3ZZ'	Excision of Spinal Meninges, Percutaneous Approach
'00BT4ZX'	Excision of Spinal Meninges, Percutaneous Endoscopic Approach, Diagnostic
'00BT4ZZ'	Excision of Spinal Meninges, Percutaneous Endoscopic Approach
'00BW0ZX'	Excision of Cervical Spinal Cord, Open Approach, Diagnostic
'00BW0ZZ'	Excision of Cervical Spinal Cord, Open Approach
'00BW3ZX'	Excision of Cervical Spinal Cord, Percutaneous Approach, Diagnostic
'00BW3ZZ'	Excision of Cervical Spinal Cord, Percutaneous Approach
'00BW4ZX'	Excision of Cervical Spinal Cord, Percutaneous Endoscopic Approach, Diagnostic
'00BW4ZZ'	Excision of Cervical Spinal Cord, Percutaneous Endoscopic Approach
'00BX0ZX'	Excision of Thoracic Spinal Cord, Open Approach, Diagnostic
'00BX0ZZ'	Excision of Thoracic Spinal Cord, Open Approach
'00BX3ZX'	Excision of Thoracic Spinal Cord, Percutaneous Approach, Diagnostic
'00BX3ZZ'	Excision of Thoracic Spinal Cord, Percutaneous Approach
'00BX4ZX'	Excision of Thoracic Spinal Cord, Percutaneous Endoscopic Approach, Diagnostic
'00BX4ZZ'	Excision of Thoracic Spinal Cord, Percutaneous Endoscopic Approach
'00BY0ZX'	Excision of Lumbar Spinal Cord, Open Approach, Diagnostic
'00BY0ZZ'	Excision of Lumbar Spinal Cord, Open Approach
'00BY3ZX'	Excision of Lumbar Spinal Cord, Percutaneous Approach, Diagnostic
'00BY3ZZ'	Excision of Lumbar Spinal Cord, Percutaneous Approach
'00BY4ZX'	Excision of Lumbar Spinal Cord, Percutaneous Endoscopic Approach, Diagnostic
'00BY4ZZ'	Excision of Lumbar Spinal Cord, Percutaneous Endoscopic Approach
'00C00ZZ'	Extirpation of Matter from Brain, Open Approach
'00C03ZZ'	Extirpation of Matter from Brain, Percutaneous Approach
'00C04ZZ'	Extirpation of Matter from Brain, Percutaneous Endoscopic Approach
'00C10ZZ'	Extirpation of Matter from Cerebral Meninges, Open Approach
'00C13ZZ'	Extirpation of Matter from Cerebral Meninges, Percutaneous Approach
'00C14ZZ'	Extirpation of Matter from Cerebral Meninges, Percutaneous Endoscopic Approach
'00C20ZZ'	Extirpation of Matter from Dura Mater, Open Approach
'00C23ZZ'	Extirpation of Matter from Dura Mater, Percutaneous Approach
'00C24ZZ'	Extirpation of Matter from Dura Mater, Percutaneous Endoscopic Approach
'00C30ZZ'	Extirpation of Matter from Intracranial Epidural Space, Open Approach
'00C33ZZ'	Extirpation of Matter from Intracranial Epidural Space, Percutaneous Approach
'00C34ZZ'	Extirpation of Matter from Intracranial Epidural Space, Percutaneous Endoscopic Approach
'00C40ZZ'	Extirpation of Matter from Intracranial Subdural Space, Open Approach
'00C43ZZ'	Extirpation of Matter from Intracranial Subdural Space, Percutaneous Approach
'00C44ZZ'	Extirpation of Matter from Intracranial Subdural Space, Percutaneous Endoscopic Approach
'00C50ZZ'	Extirpation of Matter from Intracranial Subarachnoid Space, Open Approach
'00C53ZZ'	Extirpation of Matter from Intracranial Subarachnoid Space, Percutaneous Approach
'00C54ZZ'	Extirpation of Matter from Intracranial Subarachnoid Space, Percutaneous Endoscopic Approach
'00C60ZZ'	Extirpation of Matter from Cerebral Ventricle, Open Approach
'00C63ZZ'	Extirpation of Matter from Cerebral Ventricle, Percutaneous Approach
'00C64ZZ'	Extirpation of Matter from Cerebral Ventricle, Percutaneous Endoscopic Approach
'00C70ZZ'	Extirpation of Matter from Cerebral Hemisphere, Open Approach
'00C73ZZ'	Extirpation of Matter from Cerebral Hemisphere, Percutaneous Approach
'00C74ZZ'	Extirpation of Matter from Cerebral Hemisphere, Percutaneous Endoscopic Approach
'00C80ZZ'	Extirpation of Matter from Basal Ganglia, Open Approach
'00C83ZZ'	Extirpation of Matter from Basal Ganglia, Percutaneous Approach
'00C84ZZ'	Extirpation of Matter from Basal Ganglia, Percutaneous Endoscopic Approach
'00C90ZZ'	Extirpation of Matter from Thalamus, Open Approach
'00C93ZZ'	Extirpation of Matter from Thalamus, Percutaneous Approach
'00C94ZZ'	Extirpation of Matter from Thalamus, Percutaneous Endoscopic Approach
'00CA0ZZ'	Extirpation of Matter from Hypothalamus, Open Approach
'00CA3ZZ'	Extirpation of Matter from Hypothalamus, Percutaneous Approach
'00CA4ZZ'	Extirpation of Matter from Hypothalamus, Percutaneous Endoscopic Approach
'00CB0ZZ'	Extirpation of Matter from Pons, Open Approach
'00CB3ZZ'	Extirpation of Matter from Pons, Percutaneous Approach
'00CB4ZZ'	Extirpation of Matter from Pons, Percutaneous Endoscopic Approach
'00CC0ZZ'	Extirpation of Matter from Cerebellum, Open Approach
'00CC3ZZ'	Extirpation of Matter from Cerebellum, Percutaneous Approach
'00CC4ZZ'	Extirpation of Matter from Cerebellum, Percutaneous Endoscopic Approach
'00CD0ZZ'	Extirpation of Matter from Medulla Oblongata, Open Approach
'00CD3ZZ'	Extirpation of Matter from Medulla Oblongata, Percutaneous Approach
'00CD4ZZ'	Extirpation of Matter from Medulla Oblongata, Percutaneous Endoscopic Approach
'00CF0ZZ'	Extirpation of Matter from Olfactory Nerve, Open Approach
'00CF3ZZ'	Extirpation of Matter from Olfactory Nerve, Percutaneous Approach
'00CF4ZZ'	Extirpation of Matter from Olfactory Nerve, Percutaneous Endoscopic Approach
'00CG0ZZ'	Extirpation of Matter from Optic Nerve, Open Approach
'00CG3ZZ'	Extirpation of Matter from Optic Nerve, Percutaneous Approach
'00CG4ZZ'	Extirpation of Matter from Optic Nerve, Percutaneous Endoscopic Approach
'00CH0ZZ'	Extirpation of Matter from Oculomotor Nerve, Open Approach
'00CH3ZZ'	Extirpation of Matter from Oculomotor Nerve, Percutaneous Approach
'00CH4ZZ'	Extirpation of Matter from Oculomotor Nerve, Percutaneous Endoscopic Approach
'00CJ0ZZ'	Extirpation of Matter from Trochlear Nerve, Open Approach
'00CJ3ZZ'	Extirpation of Matter from Trochlear Nerve, Percutaneous Approach
'00CJ4ZZ'	Extirpation of Matter from Trochlear Nerve, Percutaneous Endoscopic Approach
'00CK0ZZ'	Extirpation of Matter from Trigeminal Nerve, Open Approach
'00CK3ZZ'	Extirpation of Matter from Trigeminal Nerve, Percutaneous Approach
'00CK4ZZ'	Extirpation of Matter from Trigeminal Nerve, Percutaneous Endoscopic Approach
'00CL0ZZ'	Extirpation of Matter from Abducens Nerve, Open Approach
'00CL3ZZ'	Extirpation of Matter from Abducens Nerve, Percutaneous Approach
'00CL4ZZ'	Extirpation of Matter from Abducens Nerve, Percutaneous Endoscopic Approach
'00CM0ZZ'	Extirpation of Matter from Facial Nerve, Open Approach
'00CM3ZZ'	Extirpation of Matter from Facial Nerve, Percutaneous Approach
'00CM4ZZ'	Extirpation of Matter from Facial Nerve, Percutaneous Endoscopic Approach
'00CN0ZZ'	Extirpation of Matter from Acoustic Nerve, Open Approach
'00CN3ZZ'	Extirpation of Matter from Acoustic Nerve, Percutaneous Approach
'00CN4ZZ'	Extirpation of Matter from Acoustic Nerve, Percutaneous Endoscopic Approach
'00CP0ZZ'	Extirpation of Matter from Glossopharyngeal Nerve, Open Approach
'00CP3ZZ'	Extirpation of Matter from Glossopharyngeal Nerve, Percutaneous Approach
'00CP4ZZ'	Extirpation of Matter from Glossopharyngeal Nerve, Percutaneous Endoscopic Approach
'00CQ0ZZ'	Extirpation of Matter from Vagus Nerve, Open Approach
'00CQ3ZZ'	Extirpation of Matter from Vagus Nerve, Percutaneous Approach
'00CQ4ZZ'	Extirpation of Matter from Vagus Nerve, Percutaneous Endoscopic Approach
'00CR0ZZ'	Extirpation of Matter from Accessory Nerve, Open Approach
'00CR3ZZ'	Extirpation of Matter from Accessory Nerve, Percutaneous Approach
'00CR4ZZ'	Extirpation of Matter from Accessory Nerve, Percutaneous Endoscopic Approach
'00CS0ZZ'	Extirpation of Matter from Hypoglossal Nerve, Open Approach
'00CS3ZZ'	Extirpation of Matter from Hypoglossal Nerve, Percutaneous Approach
'00CS4ZZ'	Extirpation of Matter from Hypoglossal Nerve, Percutaneous Endoscopic Approach
'00CT0ZZ'	Extirpation of Matter from Spinal Meninges, Open Approach
'00CT3ZZ'	Extirpation of Matter from Spinal Meninges, Percutaneous Approach
'00CT4ZZ'	Extirpation of Matter from Spinal Meninges, Percutaneous Endoscopic Approach
'00CU0ZZ'	Extirpation of Matter from Spinal Canal, Open Approach
'00CU3ZZ'	Extirpation of Matter from Spinal Canal, Percutaneous Approach
'00CU4ZZ'	Extirpation of Matter from Spinal Canal, Percutaneous Endoscopic Approach
'00CW0ZZ'	Extirpation of Matter from Cervical Spinal Cord, Open Approach
'00CW3ZZ'	Extirpation of Matter from Cervical Spinal Cord, Percutaneous Approach
'00CW4ZZ'	Extirpation of Matter from Cervical Spinal Cord, Percutaneous Endoscopic Approach
'00CX0ZZ'	Extirpation of Matter from Thoracic Spinal Cord, Open Approach
'00CX3ZZ'	Extirpation of Matter from Thoracic Spinal Cord, Percutaneous Approach
'00CX4ZZ'	Extirpation of Matter from Thoracic Spinal Cord, Percutaneous Endoscopic Approach
'00CY0ZZ'	Extirpation of Matter from Lumbar Spinal Cord, Open Approach
'00CY3ZZ'	Extirpation of Matter from Lumbar Spinal Cord, Percutaneous Approach
'00CY4ZZ'	Extirpation of Matter from Lumbar Spinal Cord, Percutaneous Endoscopic Approach
'00D00ZZ'	Extraction of Brain, Open Approach
'00D03ZZ'	Extraction of Brain, Percutaneous Approach
'00D04ZZ'	Extraction of Brain, Percutaneous Endoscopic Approach
'00D10ZZ'	Extraction of Cerebral Meninges, Open Approach
'00D13ZZ'	Extraction of Cerebral Meninges, Percutaneous Approach
'00D14ZZ'	Extraction of Cerebral Meninges, Percutaneous Endoscopic Approach
'00D20ZZ'	Extraction of Dura Mater, Open Approach
'00D23ZZ'	Extraction of Dura Mater, Percutaneous Approach
'00D24ZZ'	Extraction of Dura Mater, Percutaneous Endoscopic Approach
'00D70ZZ'	Extraction of Cerebral Hemisphere, Open Approach
'00D73ZZ'	Extraction of Cerebral Hemisphere, Percutaneous Approach
'00D74ZZ'	Extraction of Cerebral Hemisphere, Percutaneous Endoscopic Approach
'00DC0ZZ'	Extraction of Cerebellum, Open Approach
'00DC3ZZ'	Extraction of Cerebellum, Percutaneous Approach
'00DC4ZZ'	Extraction of Cerebellum, Percutaneous Endoscopic Approach
'00DF0ZZ'	Extraction of Olfactory Nerve, Open Approach
'00DF3ZZ'	Extraction of Olfactory Nerve, Percutaneous Approach
'00DF4ZZ'	Extraction of Olfactory Nerve, Percutaneous Endoscopic Approach
'00DG0ZZ'	Extraction of Optic Nerve, Open Approach
'00DG3ZZ'	Extraction of Optic Nerve, Percutaneous Approach
'00DG4ZZ'	Extraction of Optic Nerve, Percutaneous Endoscopic Approach
'00DH0ZZ'	Extraction of Oculomotor Nerve, Open Approach
'00DH3ZZ'	Extraction of Oculomotor Nerve, Percutaneous Approach
'00DH4ZZ'	Extraction of Oculomotor Nerve, Percutaneous Endoscopic Approach
'00DJ0ZZ'	Extraction of Trochlear Nerve, Open Approach
'00DJ3ZZ'	Extraction of Trochlear Nerve, Percutaneous Approach
'00DJ4ZZ'	Extraction of Trochlear Nerve, Percutaneous Endoscopic Approach
'00DK0ZZ'	Extraction of Trigeminal Nerve, Open Approach
'00DK3ZZ'	Extraction of Trigeminal Nerve, Percutaneous Approach
'00DK4ZZ'	Extraction of Trigeminal Nerve, Percutaneous Endoscopic Approach
'00DL0ZZ'	Extraction of Abducens Nerve, Open Approach
'00DL3ZZ'	Extraction of Abducens Nerve, Percutaneous Approach
'00DL4ZZ'	Extraction of Abducens Nerve, Percutaneous Endoscopic Approach
'00DM0ZZ'	Extraction of Facial Nerve, Open Approach
'00DM3ZZ'	Extraction of Facial Nerve, Percutaneous Approach
'00DM4ZZ'	Extraction of Facial Nerve, Percutaneous Endoscopic Approach
'00DN0ZZ'	Extraction of Acoustic Nerve, Open Approach
'00DN3ZZ'	Extraction of Acoustic Nerve, Percutaneous Approach
'00DN4ZZ'	Extraction of Acoustic Nerve, Percutaneous Endoscopic Approach
'00DP0ZZ'	Extraction of Glossopharyngeal Nerve, Open Approach
'00DP3ZZ'	Extraction of Glossopharyngeal Nerve, Percutaneous Approach
'00DP4ZZ'	Extraction of Glossopharyngeal Nerve, Percutaneous Endoscopic Approach
'00DQ0ZZ'	Extraction of Vagus Nerve, Open Approach
'00DQ3ZZ'	Extraction of Vagus Nerve, Percutaneous Approach
'00DQ4ZZ'	Extraction of Vagus Nerve, Percutaneous Endoscopic Approach
'00DR0ZZ'	Extraction of Accessory Nerve, Open Approach
'00DR3ZZ'	Extraction of Accessory Nerve, Percutaneous Approach
'00DR4ZZ'	Extraction of Accessory Nerve, Percutaneous Endoscopic Approach
'00DS0ZZ'	Extraction of Hypoglossal Nerve, Open Approach
'00DS3ZZ'	Extraction of Hypoglossal Nerve, Percutaneous Approach
'00DS4ZZ'	Extraction of Hypoglossal Nerve, Percutaneous Endoscopic Approach
'00DT0ZZ'	Extraction of Spinal Meninges, Open Approach
'00DT3ZZ'	Extraction of Spinal Meninges, Percutaneous Approach
'00DT4ZZ'	Extraction of Spinal Meninges, Percutaneous Endoscopic Approach
'00F30ZZ'	Fragmentation in Intracranial Epidural Space, Open Approach
'00F33ZZ'	Fragmentation in Intracranial Epidural Space, Percutaneous Approach
'00F34ZZ'	Fragmentation in Intracranial Epidural Space, Percutaneous Endoscopic Approach
'00F40ZZ'	Fragmentation in Intracranial Subdural Space, Open Approach
'00F43ZZ'	Fragmentation in Intracranial Subdural Space, Percutaneous Approach
'00F44ZZ'	Fragmentation in Intracranial Subdural Space, Percutaneous Endoscopic Approach
'00F50ZZ'	Fragmentation in Intracranial Subarachnoid Space, Open Approach
'00F53ZZ'	Fragmentation in Intracranial Subarachnoid Space, Percutaneous Approach
'00F54ZZ'	Fragmentation in Intracranial Subarachnoid Space, Percutaneous Endoscopic Approach
'00F60ZZ'	Fragmentation in Cerebral Ventricle, Open Approach
'00F63ZZ'	Fragmentation in Cerebral Ventricle, Percutaneous Approach
'00F64ZZ'	Fragmentation in Cerebral Ventricle, Percutaneous Endoscopic Approach
'00FU0ZZ'	Fragmentation in Spinal Canal, Open Approach
'00FU3ZZ'	Fragmentation in Spinal Canal, Percutaneous Approach
'00FU4ZZ'	Fragmentation in Spinal Canal, Percutaneous Endoscopic Approach
'00FUXZZ'	Fragmentation in Spinal Canal, External Approach
'00H001Z'	Insertion of Radioactive Element into Brain, Open Approach
'00H002Z'	Insertion of Monitoring Device into Brain, Open Approach
'00H003Z'	Insertion of Infusion Device into Brain, Open Approach
'00H004Z'	Insertion of Radioactive Element, Cesium-131 Collagen Implant into Brain, Open Approach
'00H00MZ'	Insertion of Neurostimulator Lead into Brain, Open Approach
'00H00YZ'	Insertion of Other Device into Brain, Open Approach
'00H033Z'	Insertion of Infusion Device into Brain, Percutaneous Approach
'00H03MZ'	Insertion of Neurostimulator Lead into Brain, Percutaneous Approach
'00H03YZ'	Insertion of Other Device into Brain, Percutaneous Approach
'00H041Z'	Insertion of Radioactive Element into Brain, Percutaneous Endoscopic Approach
'00H042Z'	Insertion of Monitoring Device into Brain, Percutaneous Endoscopic Approach
'00H043Z'	Insertion of Infusion Device into Brain, Percutaneous Endoscopic Approach
'00H04MZ'	Insertion of Neurostimulator Lead into Brain, Percutaneous Endoscopic Approach
'00H04YZ'	Insertion of Other Device into Brain, Percutaneous Endoscopic Approach
'00H601Z'	Insertion of Radioactive Element into Cerebral Ventricle, Open Approach
'00H602Z'	Insertion of Monitoring Device into Cerebral Ventricle, Open Approach
'00H603Z'	Insertion of Infusion Device into Cerebral Ventricle, Open Approach
'00H60MZ'	Insertion of Neurostimulator Lead into Cerebral Ventricle, Open Approach
'00H60YZ'	Insertion of Other Device into Cerebral Ventricle, Open Approach
'00H633Z'	Insertion of Infusion Device into Cerebral Ventricle, Percutaneous Approach
'00H63MZ'	Insertion of Neurostimulator Lead into Cerebral Ventricle, Percutaneous Approach
'00H63YZ'	Insertion of Other Device into Cerebral Ventricle, Percutaneous Approach
'00H641Z'	Insertion of Radioactive Element into Cerebral Ventricle, Percutaneous Endoscopic Approach
'00H642Z'	Insertion of Monitoring Device into Cerebral Ventricle, Percutaneous Endoscopic Approach
'00H643Z'	Insertion of Infusion Device into Cerebral Ventricle, Percutaneous Endoscopic Approach
'00H64MZ'	Insertion of Neurostimulator Lead into Cerebral Ventricle, Percutaneous Endoscopic Approach
'00H64YZ'	Insertion of Other Device into Cerebral Ventricle, Percutaneous Endoscopic Approach
'00HE01Z'	Insertion of Radioactive Element into Cranial Nerve, Open Approach
'00HE02Z'	Insertion of Monitoring Device into Cranial Nerve, Open Approach
'00HE03Z'	Insertion of Infusion Device into Cranial Nerve, Open Approach
'00HE0MZ'	Insertion of Neurostimulator Lead into Cranial Nerve, Open Approach
'00HE0YZ'	Insertion of Other Device into Cranial Nerve, Open Approach
'00HE33Z'	Insertion of Infusion Device into Cranial Nerve, Percutaneous Approach
'00HE3MZ'	Insertion of Neurostimulator Lead into Cranial Nerve, Percutaneous Approach
'00HE3YZ'	Insertion of Other Device into Cranial Nerve, Percutaneous Approach
'00HE41Z'	Insertion of Radioactive Element into Cranial Nerve, Percutaneous Endoscopic Approach
'00HE42Z'	Insertion of Monitoring Device into Cranial Nerve, Percutaneous Endoscopic Approach
'00HE43Z'	Insertion of Infusion Device into Cranial Nerve, Percutaneous Endoscopic Approach
'00HE4MZ'	Insertion of Neurostimulator Lead into Cranial Nerve, Percutaneous Endoscopic Approach
'00HE4YZ'	Insertion of Other Device into Cranial Nerve, Percutaneous Endoscopic Approach
'00HU01Z'	Insertion of Radioactive Element into Spinal Canal, Open Approach
'00HU02Z'	Insertion of Monitoring Device into Spinal Canal, Open Approach
'00HU03Z'	Insertion of Infusion Device into Spinal Canal, Open Approach
'00HU0MZ'	Insertion of Neurostimulator Lead into Spinal Canal, Open Approach
'00HU0YZ'	Insertion of Other Device into Spinal Canal, Open Approach
'00HU3MZ'	Insertion of Neurostimulator Lead into Spinal Canal, Percutaneous Approach
'00HU41Z'	Insertion of Radioactive Element into Spinal Canal, Percutaneous Endoscopic Approach
'00HU42Z'	Insertion of Monitoring Device into Spinal Canal, Percutaneous Endoscopic Approach
'00HU43Z'	Insertion of Infusion Device into Spinal Canal, Percutaneous Endoscopic Approach
'00HU4MZ'	Insertion of Neurostimulator Lead into Spinal Canal, Percutaneous Endoscopic Approach
'00HU4YZ'	Insertion of Other Device into Spinal Canal, Percutaneous Endoscopic Approach
'00HV01Z'	Insertion of Radioactive Element into Spinal Cord, Open Approach
'00HV02Z'	Insertion of Monitoring Device into Spinal Cord, Open Approach
'00HV03Z'	Insertion of Infusion Device into Spinal Cord, Open Approach
'00HV0MZ'	Insertion of Neurostimulator Lead into Spinal Cord, Open Approach
'00HV0YZ'	Insertion of Other Device into Spinal Cord, Open Approach
'00HV3MZ'	Insertion of Neurostimulator Lead into Spinal Cord, Percutaneous Approach
'00HV3YZ'	Insertion of Other Device into Spinal Cord, Percutaneous Approach
'00HV41Z'	Insertion of Radioactive Element into Spinal Cord, Percutaneous Endoscopic Approach
'00HV42Z'	Insertion of Monitoring Device into Spinal Cord, Percutaneous Endoscopic Approach
'00HV43Z'	Insertion of Infusion Device into Spinal Cord, Percutaneous Endoscopic Approach
'00HV4MZ'	Insertion of Neurostimulator Lead into Spinal Cord, Percutaneous Endoscopic Approach
'00HV4YZ'	Insertion of Other Device into Spinal Cord, Percutaneous Endoscopic Approach
'00J00ZZ'	Inspection of Brain, Open Approach
'00J04ZZ'	Inspection of Brain, Percutaneous Endoscopic Approach
'00JE0ZZ'	Inspection of Cranial Nerve, Open Approach
'00JE4ZZ'	Inspection of Cranial Nerve, Percutaneous Endoscopic Approach
'00JU0ZZ'	Inspection of Spinal Canal, Open Approach
'00JU4ZZ'	Inspection of Spinal Canal, Percutaneous Endoscopic Approach
'00JV0ZZ'	Inspection of Spinal Cord, Open Approach
'00JV4ZZ'	Inspection of Spinal Cord, Percutaneous Endoscopic Approach
'00K00ZZ'	Map Brain, Open Approach
'00K03ZZ'	Map Brain, Percutaneous Approach
'00K04ZZ'	Map Brain, Percutaneous Endoscopic Approach
'00K70ZZ'	Map Cerebral Hemisphere, Open Approach
'00K73ZZ'	Map Cerebral Hemisphere, Percutaneous Approach
'00K74ZZ'	Map Cerebral Hemisphere, Percutaneous Endoscopic Approach
'00K80ZZ'	Map Basal Ganglia, Open Approach
'00K83ZZ'	Map Basal Ganglia, Percutaneous Approach
'00K84ZZ'	Map Basal Ganglia, Percutaneous Endoscopic Approach
'00K90ZZ'	Map Thalamus, Open Approach
'00K93ZZ'	Map Thalamus, Percutaneous Approach
'00K94ZZ'	Map Thalamus, Percutaneous Endoscopic Approach
'00KA0ZZ'	Map Hypothalamus, Open Approach
'00KA3ZZ'	Map Hypothalamus, Percutaneous Approach
'00KA4ZZ'	Map Hypothalamus, Percutaneous Endoscopic Approach
'00KB0ZZ'	Map Pons, Open Approach
'00KB3ZZ'	Map Pons, Percutaneous Approach
'00KB4ZZ'	Map Pons, Percutaneous Endoscopic Approach
'00KC0ZZ'	Map Cerebellum, Open Approach
'00KC3ZZ'	Map Cerebellum, Percutaneous Approach
'00KC4ZZ'	Map Cerebellum, Percutaneous Endoscopic Approach
'00KD0ZZ'	Map Medulla Oblongata, Open Approach
'00KD3ZZ'	Map Medulla Oblongata, Percutaneous Approach
'00KD4ZZ'	Map Medulla Oblongata, Percutaneous Endoscopic Approach
'00N00ZZ'	Release Brain, Open Approach
'00N03ZZ'	Release Brain, Percutaneous Approach
'00N04ZZ'	Release Brain, Percutaneous Endoscopic Approach
'00N10ZZ'	Release Cerebral Meninges, Open Approach
'00N13ZZ'	Release Cerebral Meninges, Percutaneous Approach
'00N14ZZ'	Release Cerebral Meninges, Percutaneous Endoscopic Approach
'00N20ZZ'	Release Dura Mater, Open Approach
'00N23ZZ'	Release Dura Mater, Percutaneous Approach
'00N24ZZ'	Release Dura Mater, Percutaneous Endoscopic Approach
'00N60ZZ'	Release Cerebral Ventricle, Open Approach
'00N63ZZ'	Release Cerebral Ventricle, Percutaneous Approach
'00N64ZZ'	Release Cerebral Ventricle, Percutaneous Endoscopic Approach
'00N70ZZ'	Release Cerebral Hemisphere, Open Approach
'00N73ZZ'	Release Cerebral Hemisphere, Percutaneous Approach
'00N74ZZ'	Release Cerebral Hemisphere, Percutaneous Endoscopic Approach
'00N80ZZ'	Release Basal Ganglia, Open Approach
'00N83ZZ'	Release Basal Ganglia, Percutaneous Approach
'00N84ZZ'	Release Basal Ganglia, Percutaneous Endoscopic Approach
'00N90ZZ'	Release Thalamus, Open Approach
'00N93ZZ'	Release Thalamus, Percutaneous Approach
'00N94ZZ'	Release Thalamus, Percutaneous Endoscopic Approach
'00NA0ZZ'	Release Hypothalamus, Open Approach
'00NA3ZZ'	Release Hypothalamus, Percutaneous Approach
'00NA4ZZ'	Release Hypothalamus, Percutaneous Endoscopic Approach
'00NB0ZZ'	Release Pons, Open Approach
'00NB3ZZ'	Release Pons, Percutaneous Approach
'00NB4ZZ'	Release Pons, Percutaneous Endoscopic Approach
'00NC0ZZ'	Release Cerebellum, Open Approach
'00NC3ZZ'	Release Cerebellum, Percutaneous Approach
'00NC4ZZ'	Release Cerebellum, Percutaneous Endoscopic Approach
'00ND0ZZ'	Release Medulla Oblongata, Open Approach
'00ND3ZZ'	Release Medulla Oblongata, Percutaneous Approach
'00ND4ZZ'	Release Medulla Oblongata, Percutaneous Endoscopic Approach
'00NF0ZZ'	Release Olfactory Nerve, Open Approach
'00NF3ZZ'	Release Olfactory Nerve, Percutaneous Approach
'00NF4ZZ'	Release Olfactory Nerve, Percutaneous Endoscopic Approach
'00NG0ZZ'	Release Optic Nerve, Open Approach
'00NG3ZZ'	Release Optic Nerve, Percutaneous Approach
'00NG4ZZ'	Release Optic Nerve, Percutaneous Endoscopic Approach
'00NH0ZZ'	Release Oculomotor Nerve, Open Approach
'00NH3ZZ'	Release Oculomotor Nerve, Percutaneous Approach
'00NH4ZZ'	Release Oculomotor Nerve, Percutaneous Endoscopic Approach
'00NJ0ZZ'	Release Trochlear Nerve, Open Approach
'00NJ3ZZ'	Release Trochlear Nerve, Percutaneous Approach
'00NJ4ZZ'	Release Trochlear Nerve, Percutaneous Endoscopic Approach
'00NK0ZZ'	Release Trigeminal Nerve, Open Approach
'00NK3ZZ'	Release Trigeminal Nerve, Percutaneous Approach
'00NK4ZZ'	Release Trigeminal Nerve, Percutaneous Endoscopic Approach
'00NL0ZZ'	Release Abducens Nerve, Open Approach
'00NL3ZZ'	Release Abducens Nerve, Percutaneous Approach
'00NL4ZZ'	Release Abducens Nerve, Percutaneous Endoscopic Approach
'00NM0ZZ'	Release Facial Nerve, Open Approach
'00NM3ZZ'	Release Facial Nerve, Percutaneous Approach
'00NM4ZZ'	Release Facial Nerve, Percutaneous Endoscopic Approach
'00NN0ZZ'	Release Acoustic Nerve, Open Approach
'00NN3ZZ'	Release Acoustic Nerve, Percutaneous Approach
'00NN4ZZ'	Release Acoustic Nerve, Percutaneous Endoscopic Approach
'00NP0ZZ'	Release Glossopharyngeal Nerve, Open Approach
'00NP3ZZ'	Release Glossopharyngeal Nerve, Percutaneous Approach
'00NP4ZZ'	Release Glossopharyngeal Nerve, Percutaneous Endoscopic Approach
'00NQ0ZZ'	Release Vagus Nerve, Open Approach
'00NQ3ZZ'	Release Vagus Nerve, Percutaneous Approach
'00NQ4ZZ'	Release Vagus Nerve, Percutaneous Endoscopic Approach
'00NR0ZZ'	Release Accessory Nerve, Open Approach
'00NR3ZZ'	Release Accessory Nerve, Percutaneous Approach
'00NR4ZZ'	Release Accessory Nerve, Percutaneous Endoscopic Approach
'00NS0ZZ'	Release Hypoglossal Nerve, Open Approach
'00NS3ZZ'	Release Hypoglossal Nerve, Percutaneous Approach
'00NS4ZZ'	Release Hypoglossal Nerve, Percutaneous Endoscopic Approach
'00NT0ZZ'	Release Spinal Meninges, Open Approach
'00NT3ZZ'	Release Spinal Meninges, Percutaneous Approach
'00NT4ZZ'	Release Spinal Meninges, Percutaneous Endoscopic Approach
'00NW0ZZ'	Release Cervical Spinal Cord, Open Approach
'00NW3ZZ'	Release Cervical Spinal Cord, Percutaneous Approach
'00NW4ZZ'	Release Cervical Spinal Cord, Percutaneous Endoscopic Approach
'00NX0ZZ'	Release Thoracic Spinal Cord, Open Approach
'00NX3ZZ'	Release Thoracic Spinal Cord, Percutaneous Approach
'00NX4ZZ'	Release Thoracic Spinal Cord, Percutaneous Endoscopic Approach
'00NY0ZZ'	Release Lumbar Spinal Cord, Open Approach
'00NY3ZZ'	Release Lumbar Spinal Cord, Percutaneous Approach
'00NY4ZZ'	Release Lumbar Spinal Cord, Percutaneous Endoscopic Approach
'00P000Z'	Removal of Drainage Device from Brain, Open Approach
'00P002Z'	Removal of Monitoring Device from Brain, Open Approach
'00P003Z'	Removal of Infusion Device from Brain, Open Approach
'00P007Z'	Removal of Autologous Tissue Substitute from Brain, Open Approach
'00P00JZ'	Removal of Synthetic Substitute from Brain, Open Approach
'00P00KZ'	Removal of Nonautologous Tissue Substitute from Brain, Open Approach
'00P00MZ'	Removal of Neurostimulator Lead from Brain, Open Approach
'00P00YZ'	Removal of Other Device from Brain, Open Approach
'00P037Z'	Removal of Autologous Tissue Substitute from Brain, Percutaneous Approach
'00P03JZ'	Removal of Synthetic Substitute from Brain, Percutaneous Approach
'00P03KZ'	Removal of Nonautologous Tissue Substitute from Brain, Percutaneous Approach
'00P03MZ'	Removal of Neurostimulator Lead from Brain, Percutaneous Approach
'00P040Z'	Removal of Drainage Device from Brain, Percutaneous Endoscopic Approach
'00P042Z'	Removal of Monitoring Device from Brain, Percutaneous Endoscopic Approach
'00P043Z'	Removal of Infusion Device from Brain, Percutaneous Endoscopic Approach
'00P047Z'	Removal of Autologous Tissue Substitute from Brain, Percutaneous Endoscopic Approach
'00P04JZ'	Removal of Synthetic Substitute from Brain, Percutaneous Endoscopic Approach
'00P04KZ'	Removal of Nonautologous Tissue Substitute from Brain, Percutaneous Endoscopic Approach
'00P04MZ'	Removal of Neurostimulator Lead from Brain, Percutaneous Endoscopic Approach
'00P04YZ'	Removal of Other Device from Brain, Percutaneous Endoscopic Approach
'00P600Z'	Removal of Drainage Device from Cerebral Ventricle, Open Approach
'00P602Z'	Removal of Monitoring Device from Cerebral Ventricle, Open Approach
'00P603Z'	Removal of Infusion Device from Cerebral Ventricle, Open Approach
'00P60JZ'	Removal of Synthetic Substitute from Cerebral Ventricle, Open Approach
'00P60MZ'	Removal of Neurostimulator Lead from Cerebral Ventricle, Open Approach
'00P60YZ'	Removal of Other Device from Cerebral Ventricle, Open Approach
'00P63JZ'	Removal of Synthetic Substitute from Cerebral Ventricle, Percutaneous Approach
'00P63MZ'	Removal of Neurostimulator Lead from Cerebral Ventricle, Percutaneous Approach
'00P640Z'	Removal of Drainage Device from Cerebral Ventricle, Percutaneous Endoscopic Approach
'00P642Z'	Removal of Monitoring Device from Cerebral Ventricle, Percutaneous Endoscopic Approach
'00P643Z'	Removal of Infusion Device from Cerebral Ventricle, Percutaneous Endoscopic Approach
'00P64JZ'	Removal of Synthetic Substitute from Cerebral Ventricle, Percutaneous Endoscopic Approach
'00P64MZ'	Removal of Neurostimulator Lead from Cerebral Ventricle, Percutaneous Endoscopic Approach
'00P64YZ'	Removal of Other Device from Cerebral Ventricle, Percutaneous Endoscopic Approach
'00PE00Z'	Removal of Drainage Device from Cranial Nerve, Open Approach
'00PE02Z'	Removal of Monitoring Device from Cranial Nerve, Open Approach
'00PE03Z'	Removal of Infusion Device from Cranial Nerve, Open Approach
'00PE07Z'	Removal of Autologous Tissue Substitute from Cranial Nerve, Open Approach
'00PE0MZ'	Removal of Neurostimulator Lead from Cranial Nerve, Open Approach
'00PE0YZ'	Removal of Other Device from Cranial Nerve, Open Approach
'00PE37Z'	Removal of Autologous Tissue Substitute from Cranial Nerve, Percutaneous Approach
'00PE3MZ'	Removal of Neurostimulator Lead from Cranial Nerve, Percutaneous Approach
'00PE40Z'	Removal of Drainage Device from Cranial Nerve, Percutaneous Endoscopic Approach
'00PE42Z'	Removal of Monitoring Device from Cranial Nerve, Percutaneous Endoscopic Approach
'00PE43Z'	Removal of Infusion Device from Cranial Nerve, Percutaneous Endoscopic Approach
'00PE47Z'	Removal of Autologous Tissue Substitute from Cranial Nerve, Percutaneous Endoscopic Approach
'00PE4MZ'	Removal of Neurostimulator Lead from Cranial Nerve, Percutaneous Endoscopic Approach
'00PE4YZ'	Removal of Other Device from Cranial Nerve, Percutaneous Endoscopic Approach
'00PU00Z'	Removal of Drainage Device from Spinal Canal, Open Approach
'00PU02Z'	Removal of Monitoring Device from Spinal Canal, Open Approach
'00PU03Z'	Removal of Infusion Device from Spinal Canal, Open Approach
'00PU0JZ'	Removal of Synthetic Substitute from Spinal Canal, Open Approach
'00PU0MZ'	Removal of Neurostimulator Lead from Spinal Canal, Open Approach
'00PU0YZ'	Removal of Other Device from Spinal Canal, Open Approach
'00PU3JZ'	Removal of Synthetic Substitute from Spinal Canal, Percutaneous Approach
'00PU3MZ'	Removal of Neurostimulator Lead from Spinal Canal, Percutaneous Approach
'00PU40Z'	Removal of Drainage Device from Spinal Canal, Percutaneous Endoscopic Approach
'00PU42Z'	Removal of Monitoring Device from Spinal Canal, Percutaneous Endoscopic Approach
'00PU43Z'	Removal of Infusion Device from Spinal Canal, Percutaneous Endoscopic Approach
'00PU4JZ'	Removal of Synthetic Substitute from Spinal Canal, Percutaneous Endoscopic Approach
'00PU4MZ'	Removal of Neurostimulator Lead from Spinal Canal, Percutaneous Endoscopic Approach
'00PU4YZ'	Removal of Other Device from Spinal Canal, Percutaneous Endoscopic Approach
'00PV00Z'	Removal of Drainage Device from Spinal Cord, Open Approach
'00PV02Z'	Removal of Monitoring Device from Spinal Cord, Open Approach
'00PV03Z'	Removal of Infusion Device from Spinal Cord, Open Approach
'00PV07Z'	Removal of Autologous Tissue Substitute from Spinal Cord, Open Approach
'00PV0JZ'	Removal of Synthetic Substitute from Spinal Cord, Open Approach
'00PV0KZ'	Removal of Nonautologous Tissue Substitute from Spinal Cord, Open Approach
'00PV0MZ'	Removal of Neurostimulator Lead from Spinal Cord, Open Approach
'00PV0YZ'	Removal of Other Device from Spinal Cord, Open Approach
'00PV37Z'	Removal of Autologous Tissue Substitute from Spinal Cord, Percutaneous Approach
'00PV3JZ'	Removal of Synthetic Substitute from Spinal Cord, Percutaneous Approach
'00PV3KZ'	Removal of Nonautologous Tissue Substitute from Spinal Cord, Percutaneous Approach
'00PV3MZ'	Removal of Neurostimulator Lead from Spinal Cord, Percutaneous Approach
'00PV40Z'	Removal of Drainage Device from Spinal Cord, Percutaneous Endoscopic Approach
'00PV42Z'	Removal of Monitoring Device from Spinal Cord, Percutaneous Endoscopic Approach
'00PV43Z'	Removal of Infusion Device from Spinal Cord, Percutaneous Endoscopic Approach
'00PV47Z'	Removal of Autologous Tissue Substitute from Spinal Cord, Percutaneous Endoscopic Approach
'00PV4JZ'	Removal of Synthetic Substitute from Spinal Cord, Percutaneous Endoscopic Approach
'00PV4KZ'	Removal of Nonautologous Tissue Substitute from Spinal Cord, Percutaneous Endoscopic Approach
'00PV4MZ'	Removal of Neurostimulator Lead from Spinal Cord, Percutaneous Endoscopic Approach
'00PV4YZ'	Removal of Other Device from Spinal Cord, Percutaneous Endoscopic Approach
'00Q00ZZ'	Repair Brain, Open Approach
'00Q03ZZ'	Repair Brain, Percutaneous Approach
'00Q04ZZ'	Repair Brain, Percutaneous Endoscopic Approach
'00Q10ZZ'	Repair Cerebral Meninges, Open Approach
'00Q13ZZ'	Repair Cerebral Meninges, Percutaneous Approach
'00Q14ZZ'	Repair Cerebral Meninges, Percutaneous Endoscopic Approach
'00Q20ZZ'	Repair Dura Mater, Open Approach
'00Q23ZZ'	Repair Dura Mater, Percutaneous Approach
'00Q24ZZ'	Repair Dura Mater, Percutaneous Endoscopic Approach
'00Q60ZZ'	Repair Cerebral Ventricle, Open Approach
'00Q63ZZ'	Repair Cerebral Ventricle, Percutaneous Approach
'00Q64ZZ'	Repair Cerebral Ventricle, Percutaneous Endoscopic Approach
'00Q70ZZ'	Repair Cerebral Hemisphere, Open Approach
'00Q73ZZ'	Repair Cerebral Hemisphere, Percutaneous Approach
'00Q74ZZ'	Repair Cerebral Hemisphere, Percutaneous Endoscopic Approach
'00Q80ZZ'	Repair Basal Ganglia, Open Approach
'00Q83ZZ'	Repair Basal Ganglia, Percutaneous Approach
'00Q84ZZ'	Repair Basal Ganglia, Percutaneous Endoscopic Approach
'00Q90ZZ'	Repair Thalamus, Open Approach
'00Q93ZZ'	Repair Thalamus, Percutaneous Approach
'00Q94ZZ'	Repair Thalamus, Percutaneous Endoscopic Approach
'00QA0ZZ'	Repair Hypothalamus, Open Approach
'00QA3ZZ'	Repair Hypothalamus, Percutaneous Approach
'00QA4ZZ'	Repair Hypothalamus, Percutaneous Endoscopic Approach
'00QB0ZZ'	Repair Pons, Open Approach
'00QB3ZZ'	Repair Pons, Percutaneous Approach
'00QB4ZZ'	Repair Pons, Percutaneous Endoscopic Approach
'00QC0ZZ'	Repair Cerebellum, Open Approach
'00QC3ZZ'	Repair Cerebellum, Percutaneous Approach
'00QC4ZZ'	Repair Cerebellum, Percutaneous Endoscopic Approach
'00QD0ZZ'	Repair Medulla Oblongata, Open Approach
'00QD3ZZ'	Repair Medulla Oblongata, Percutaneous Approach
'00QD4ZZ'	Repair Medulla Oblongata, Percutaneous Endoscopic Approach
'00QF0ZZ'	Repair Olfactory Nerve, Open Approach
'00QF3ZZ'	Repair Olfactory Nerve, Percutaneous Approach
'00QF4ZZ'	Repair Olfactory Nerve, Percutaneous Endoscopic Approach
'00QG0ZZ'	Repair Optic Nerve, Open Approach
'00QG3ZZ'	Repair Optic Nerve, Percutaneous Approach
'00QG4ZZ'	Repair Optic Nerve, Percutaneous Endoscopic Approach
'00QH0ZZ'	Repair Oculomotor Nerve, Open Approach
'00QH3ZZ'	Repair Oculomotor Nerve, Percutaneous Approach
'00QH4ZZ'	Repair Oculomotor Nerve, Percutaneous Endoscopic Approach
'00QJ0ZZ'	Repair Trochlear Nerve, Open Approach
'00QJ3ZZ'	Repair Trochlear Nerve, Percutaneous Approach
'00QJ4ZZ'	Repair Trochlear Nerve, Percutaneous Endoscopic Approach
'00QK0ZZ'	Repair Trigeminal Nerve, Open Approach
'00QK3ZZ'	Repair Trigeminal Nerve, Percutaneous Approach
'00QK4ZZ'	Repair Trigeminal Nerve, Percutaneous Endoscopic Approach
'00QL0ZZ'	Repair Abducens Nerve, Open Approach
'00QL3ZZ'	Repair Abducens Nerve, Percutaneous Approach
'00QL4ZZ'	Repair Abducens Nerve, Percutaneous Endoscopic Approach
'00QM0ZZ'	Repair Facial Nerve, Open Approach
'00QM3ZZ'	Repair Facial Nerve, Percutaneous Approach
'00QM4ZZ'	Repair Facial Nerve, Percutaneous Endoscopic Approach
'00QN0ZZ'	Repair Acoustic Nerve, Open Approach
'00QN3ZZ'	Repair Acoustic Nerve, Percutaneous Approach
'00QN4ZZ'	Repair Acoustic Nerve, Percutaneous Endoscopic Approach
'00QP0ZZ'	Repair Glossopharyngeal Nerve, Open Approach
'00QP3ZZ'	Repair Glossopharyngeal Nerve, Percutaneous Approach
'00QP4ZZ'	Repair Glossopharyngeal Nerve, Percutaneous Endoscopic Approach
'00QQ0ZZ'	Repair Vagus Nerve, Open Approach
'00QQ3ZZ'	Repair Vagus Nerve, Percutaneous Approach
'00QQ4ZZ'	Repair Vagus Nerve, Percutaneous Endoscopic Approach
'00QR0ZZ'	Repair Accessory Nerve, Open Approach
'00QR3ZZ'	Repair Accessory Nerve, Percutaneous Approach
'00QR4ZZ'	Repair Accessory Nerve, Percutaneous Endoscopic Approach
'00QS0ZZ'	Repair Hypoglossal Nerve, Open Approach
'00QS3ZZ'	Repair Hypoglossal Nerve, Percutaneous Approach
'00QS4ZZ'	Repair Hypoglossal Nerve, Percutaneous Endoscopic Approach
'00QT0ZZ'	Repair Spinal Meninges, Open Approach
'00QT3ZZ'	Repair Spinal Meninges, Percutaneous Approach
'00QT4ZZ'	Repair Spinal Meninges, Percutaneous Endoscopic Approach
'00QW0ZZ'	Repair Cervical Spinal Cord, Open Approach
'00QW3ZZ'	Repair Cervical Spinal Cord, Percutaneous Approach
'00QW4ZZ'	Repair Cervical Spinal Cord, Percutaneous Endoscopic Approach
'00QX0ZZ'	Repair Thoracic Spinal Cord, Open Approach
'00QX3ZZ'	Repair Thoracic Spinal Cord, Percutaneous Approach
'00QX4ZZ'	Repair Thoracic Spinal Cord, Percutaneous Endoscopic Approach
'00QY0ZZ'	Repair Lumbar Spinal Cord, Open Approach
'00QY3ZZ'	Repair Lumbar Spinal Cord, Percutaneous Approach
'00QY4ZZ'	Repair Lumbar Spinal Cord, Percutaneous Endoscopic Approach
'00R107Z'	Replacement of Cerebral Meninges with Autologous Tissue Substitute, Open Approach
'00R10JZ'	Replacement of Cerebral Meninges with Synthetic Substitute, Open Approach
'00R10KZ'	Replacement of Cerebral Meninges with Nonautologous Tissue Substitute, Open Approach
'00R147Z'	Replacement of Cerebral Meninges with Autologous Tissue Substitute, Percutaneous Endoscopic Approach
'00R14JZ'	Replacement of Cerebral Meninges with Synthetic Substitute, Percutaneous Endoscopic Approach
'00R14KZ'	Replacement of Cerebral Meninges with Nonautologous Tissue Substitute, Percutaneous Endoscopic Approach
'00R207Z'	Replacement of Dura Mater with Autologous Tissue Substitute, Open Approach
'00R20JZ'	Replacement of Dura Mater with Synthetic Substitute, Open Approach
'00R20KZ'	Replacement of Dura Mater with Nonautologous Tissue Substitute, Open Approach
'00R247Z'	Replacement of Dura Mater with Autologous Tissue Substitute, Percutaneous Endoscopic Approach
'00R24JZ'	Replacement of Dura Mater with Synthetic Substitute, Percutaneous Endoscopic Approach
'00R24KZ'	Replacement of Dura Mater with Nonautologous Tissue Substitute, Percutaneous Endoscopic Approach
'00R607Z'	Replacement of Cerebral Ventricle with Autologous Tissue Substitute, Open Approach
'00R60JZ'	Replacement of Cerebral Ventricle with Synthetic Substitute, Open Approach
'00R60KZ'	Replacement of Cerebral Ventricle with Nonautologous Tissue Substitute, Open Approach
'00R647Z'	Replacement of Cerebral Ventricle with Autologous Tissue Substitute, Percutaneous Endoscopic Approach
'00R64JZ'	Replacement of Cerebral Ventricle with Synthetic Substitute, Percutaneous Endoscopic Approach
'00R64KZ'	Replacement of Cerebral Ventricle with Nonautologous Tissue Substitute, Percutaneous Endoscopic Approach
'00RF07Z'	Replacement of Olfactory Nerve with Autologous Tissue Substitute, Open Approach
'00RF0JZ'	Replacement of Olfactory Nerve with Synthetic Substitute, Open Approach
'00RF0KZ'	Replacement of Olfactory Nerve with Nonautologous Tissue Substitute, Open Approach
'00RF47Z'	Replacement of Olfactory Nerve with Autologous Tissue Substitute, Percutaneous Endoscopic Approach
'00RF4JZ'	Replacement of Olfactory Nerve with Synthetic Substitute, Percutaneous Endoscopic Approach
'00RF4KZ'	Replacement of Olfactory Nerve with Nonautologous Tissue Substitute, Percutaneous Endoscopic Approach
'00RG07Z'	Replacement of Optic Nerve with Autologous Tissue Substitute, Open Approach
'00RG0JZ'	Replacement of Optic Nerve with Synthetic Substitute, Open Approach
'00RG0KZ'	Replacement of Optic Nerve with Nonautologous Tissue Substitute, Open Approach
'00RG47Z'	Replacement of Optic Nerve with Autologous Tissue Substitute, Percutaneous Endoscopic Approach
'00RG4JZ'	Replacement of Optic Nerve with Synthetic Substitute, Percutaneous Endoscopic Approach
'00RG4KZ'	Replacement of Optic Nerve with Nonautologous Tissue Substitute, Percutaneous Endoscopic Approach
'00RH07Z'	Replacement of Oculomotor Nerve with Autologous Tissue Substitute, Open Approach
'00RH0JZ'	Replacement of Oculomotor Nerve with Synthetic Substitute, Open Approach
'00RH0KZ'	Replacement of Oculomotor Nerve with Nonautologous Tissue Substitute, Open Approach
'00RH47Z'	Replacement of Oculomotor Nerve with Autologous Tissue Substitute, Percutaneous Endoscopic Approach
'00RH4JZ'	Replacement of Oculomotor Nerve with Synthetic Substitute, Percutaneous Endoscopic Approach
'00RH4KZ'	Replacement of Oculomotor Nerve with Nonautologous Tissue Substitute, Percutaneous Endoscopic Approach
'00RJ07Z'	Replacement of Trochlear Nerve with Autologous Tissue Substitute, Open Approach
'00RJ0JZ'	Replacement of Trochlear Nerve with Synthetic Substitute, Open Approach
'00RJ0KZ'	Replacement of Trochlear Nerve with Nonautologous Tissue Substitute, Open Approach
'00RJ47Z'	Replacement of Trochlear Nerve with Autologous Tissue Substitute, Percutaneous Endoscopic Approach
'00RJ4JZ'	Replacement of Trochlear Nerve with Synthetic Substitute, Percutaneous Endoscopic Approach
'00RJ4KZ'	Replacement of Trochlear Nerve with Nonautologous Tissue Substitute, Percutaneous Endoscopic Approach
'00RK07Z'	Replacement of Trigeminal Nerve with Autologous Tissue Substitute, Open Approach
'00RK0JZ'	Replacement of Trigeminal Nerve with Synthetic Substitute, Open Approach
'00RK0KZ'	Replacement of Trigeminal Nerve with Nonautologous Tissue Substitute, Open Approach
'00RK47Z'	Replacement of Trigeminal Nerve with Autologous Tissue Substitute, Percutaneous Endoscopic Approach
'00RK4JZ'	Replacement of Trigeminal Nerve with Synthetic Substitute, Percutaneous Endoscopic Approach
'00RK4KZ'	Replacement of Trigeminal Nerve with Nonautologous Tissue Substitute, Percutaneous Endoscopic Approach
'00RL07Z'	Replacement of Abducens Nerve with Autologous Tissue Substitute, Open Approach
'00RL0JZ'	Replacement of Abducens Nerve with Synthetic Substitute, Open Approach
'00RL0KZ'	Replacement of Abducens Nerve with Nonautologous Tissue Substitute, Open Approach
'00RL47Z'	Replacement of Abducens Nerve with Autologous Tissue Substitute, Percutaneous Endoscopic Approach
'00RL4JZ'	Replacement of Abducens Nerve with Synthetic Substitute, Percutaneous Endoscopic Approach
'00RL4KZ'	Replacement of Abducens Nerve with Nonautologous Tissue Substitute, Percutaneous Endoscopic Approach
'00RM07Z'	Replacement of Facial Nerve with Autologous Tissue Substitute, Open Approach
'00RM0JZ'	Replacement of Facial Nerve with Synthetic Substitute, Open Approach
'00RM0KZ'	Replacement of Facial Nerve with Nonautologous Tissue Substitute, Open Approach
'00RM47Z'	Replacement of Facial Nerve with Autologous Tissue Substitute, Percutaneous Endoscopic Approach
'00RM4JZ'	Replacement of Facial Nerve with Synthetic Substitute, Percutaneous Endoscopic Approach
'00RM4KZ'	Replacement of Facial Nerve with Nonautologous Tissue Substitute, Percutaneous Endoscopic Approach
'00RN07Z'	Replacement of Acoustic Nerve with Autologous Tissue Substitute, Open Approach
'00RN0JZ'	Replacement of Acoustic Nerve with Synthetic Substitute, Open Approach
'00RN0KZ'	Replacement of Acoustic Nerve with Nonautologous Tissue Substitute, Open Approach
'00RN47Z'	Replacement of Acoustic Nerve with Autologous Tissue Substitute, Percutaneous Endoscopic Approach
'00RN4JZ'	Replacement of Acoustic Nerve with Synthetic Substitute, Percutaneous Endoscopic Approach
'00RN4KZ'	Replacement of Acoustic Nerve with Nonautologous Tissue Substitute, Percutaneous Endoscopic Approach
'00RP07Z'	Replacement of Glossopharyngeal Nerve with Autologous Tissue Substitute, Open Approach
'00RP0JZ'	Replacement of Glossopharyngeal Nerve with Synthetic Substitute, Open Approach
'00RP0KZ'	Replacement of Glossopharyngeal Nerve with Nonautologous Tissue Substitute, Open Approach
'00RP47Z'	Replacement of Glossopharyngeal Nerve with Autologous Tissue Substitute, Percutaneous Endoscopic Approach
'00RP4JZ'	Replacement of Glossopharyngeal Nerve with Synthetic Substitute, Percutaneous Endoscopic Approach
'00RP4KZ'	Replacement of Glossopharyngeal Nerve with Nonautologous Tissue Substitute, Percutaneous Endoscopic Approach
'00RQ07Z'	Replacement of Vagus Nerve with Autologous Tissue Substitute, Open Approach
'00RQ0JZ'	Replacement of Vagus Nerve with Synthetic Substitute, Open Approach
'00RQ0KZ'	Replacement of Vagus Nerve with Nonautologous Tissue Substitute, Open Approach
'00RQ47Z'	Replacement of Vagus Nerve with Autologous Tissue Substitute, Percutaneous Endoscopic Approach
'00RQ4JZ'	Replacement of Vagus Nerve with Synthetic Substitute, Percutaneous Endoscopic Approach
'00RQ4KZ'	Replacement of Vagus Nerve with Nonautologous Tissue Substitute, Percutaneous Endoscopic Approach
'00RR07Z'	Replacement of Accessory Nerve with Autologous Tissue Substitute, Open Approach
'00RR0JZ'	Replacement of Accessory Nerve with Synthetic Substitute, Open Approach
'00RR0KZ'	Replacement of Accessory Nerve with Nonautologous Tissue Substitute, Open Approach
'00RR47Z'	Replacement of Accessory Nerve with Autologous Tissue Substitute, Percutaneous Endoscopic Approach
'00RR4JZ'	Replacement of Accessory Nerve with Synthetic Substitute, Percutaneous Endoscopic Approach
'00RR4KZ'	Replacement of Accessory Nerve with Nonautologous Tissue Substitute, Percutaneous Endoscopic Approach
'00RS07Z'	Replacement of Hypoglossal Nerve with Autologous Tissue Substitute, Open Approach
'00RS0JZ'	Replacement of Hypoglossal Nerve with Synthetic Substitute, Open Approach
'00RS0KZ'	Replacement of Hypoglossal Nerve with Nonautologous Tissue Substitute, Open Approach
'00RS47Z'	Replacement of Hypoglossal Nerve with Autologous Tissue Substitute, Percutaneous Endoscopic Approach
'00RS4JZ'	Replacement of Hypoglossal Nerve with Synthetic Substitute, Percutaneous Endoscopic Approach
'00RS4KZ'	Replacement of Hypoglossal Nerve with Nonautologous Tissue Substitute, Percutaneous Endoscopic Approach
'00RT07Z'	Replacement of Spinal Meninges with Autologous Tissue Substitute, Open Approach
'00RT0JZ'	Replacement of Spinal Meninges with Synthetic Substitute, Open Approach
'00RT0KZ'	Replacement of Spinal Meninges with Nonautologous Tissue Substitute, Open Approach
'00RT47Z'	Replacement of Spinal Meninges with Autologous Tissue Substitute, Percutaneous Endoscopic Approach
'00RT4JZ'	Replacement of Spinal Meninges with Synthetic Substitute, Percutaneous Endoscopic Approach
'00RT4KZ'	Replacement of Spinal Meninges with Nonautologous Tissue Substitute, Percutaneous Endoscopic Approach
'00SF0ZZ'	Reposition Olfactory Nerve, Open Approach
'00SF3ZZ'	Reposition Olfactory Nerve, Percutaneous Approach
'00SF4ZZ'	Reposition Olfactory Nerve, Percutaneous Endoscopic Approach
'00SG0ZZ'	Reposition Optic Nerve, Open Approach
'00SG3ZZ'	Reposition Optic Nerve, Percutaneous Approach
'00SG4ZZ'	Reposition Optic Nerve, Percutaneous Endoscopic Approach
'00SH0ZZ'	Reposition Oculomotor Nerve, Open Approach
'00SH3ZZ'	Reposition Oculomotor Nerve, Percutaneous Approach
'00SH4ZZ'	Reposition Oculomotor Nerve, Percutaneous Endoscopic Approach
'00SJ0ZZ'	Reposition Trochlear Nerve, Open Approach
'00SJ3ZZ'	Reposition Trochlear Nerve, Percutaneous Approach
'00SJ4ZZ'	Reposition Trochlear Nerve, Percutaneous Endoscopic Approach
'00SK0ZZ'	Reposition Trigeminal Nerve, Open Approach
'00SK3ZZ'	Reposition Trigeminal Nerve, Percutaneous Approach
'00SK4ZZ'	Reposition Trigeminal Nerve, Percutaneous Endoscopic Approach
'00SL0ZZ'	Reposition Abducens Nerve, Open Approach
'00SL3ZZ'	Reposition Abducens Nerve, Percutaneous Approach
'00SL4ZZ'	Reposition Abducens Nerve, Percutaneous Endoscopic Approach
'00SM0ZZ'	Reposition Facial Nerve, Open Approach
'00SM3ZZ'	Reposition Facial Nerve, Percutaneous Approach
'00SM4ZZ'	Reposition Facial Nerve, Percutaneous Endoscopic Approach
'00SN0ZZ'	Reposition Acoustic Nerve, Open Approach
'00SN3ZZ'	Reposition Acoustic Nerve, Percutaneous Approach
'00SN4ZZ'	Reposition Acoustic Nerve, Percutaneous Endoscopic Approach
'00SP0ZZ'	Reposition Glossopharyngeal Nerve, Open Approach
'00SP3ZZ'	Reposition Glossopharyngeal Nerve, Percutaneous Approach
'00SP4ZZ'	Reposition Glossopharyngeal Nerve, Percutaneous Endoscopic Approach
'00SQ0ZZ'	Reposition Vagus Nerve, Open Approach
'00SQ3ZZ'	Reposition Vagus Nerve, Percutaneous Approach
'00SQ4ZZ'	Reposition Vagus Nerve, Percutaneous Endoscopic Approach
'00SR0ZZ'	Reposition Accessory Nerve, Open Approach
'00SR3ZZ'	Reposition Accessory Nerve, Percutaneous Approach
'00SR4ZZ'	Reposition Accessory Nerve, Percutaneous Endoscopic Approach
'00SS0ZZ'	Reposition Hypoglossal Nerve, Open Approach
'00SS3ZZ'	Reposition Hypoglossal Nerve, Percutaneous Approach
'00SS4ZZ'	Reposition Hypoglossal Nerve, Percutaneous Endoscopic Approach
'00SW0ZZ'	Reposition Cervical Spinal Cord, Open Approach
'00SW3ZZ'	Reposition Cervical Spinal Cord, Percutaneous Approach
'00SW4ZZ'	Reposition Cervical Spinal Cord, Percutaneous Endoscopic Approach
'00SX0ZZ'	Reposition Thoracic Spinal Cord, Open Approach
'00SX3ZZ'	Reposition Thoracic Spinal Cord, Percutaneous Approach
'00SX4ZZ'	Reposition Thoracic Spinal Cord, Percutaneous Endoscopic Approach
'00SY0ZZ'	Reposition Lumbar Spinal Cord, Open Approach
'00SY3ZZ'	Reposition Lumbar Spinal Cord, Percutaneous Approach
'00SY4ZZ'	Reposition Lumbar Spinal Cord, Percutaneous Endoscopic Approach
'00T70ZZ'	Resection of Cerebral Hemisphere, Open Approach
'00T73ZZ'	Resection of Cerebral Hemisphere, Percutaneous Approach
'00T74ZZ'	Resection of Cerebral Hemisphere, Percutaneous Endoscopic Approach
'00U107Z'	Supplement Cerebral Meninges with Autologous Tissue Substitute, Open Approach
'00U10JZ'	Supplement Cerebral Meninges with Synthetic Substitute, Open Approach
'00U10KZ'	Supplement Cerebral Meninges with Nonautologous Tissue Substitute, Open Approach
'00U137Z'	Supplement Cerebral Meninges with Autologous Tissue Substitute, Percutaneous Approach
'00U13JZ'	Supplement Cerebral Meninges with Synthetic Substitute, Percutaneous Approach
'00U13KZ'	Supplement Cerebral Meninges with Nonautologous Tissue Substitute, Percutaneous Approach
'00U147Z'	Supplement Cerebral Meninges with Autologous Tissue Substitute, Percutaneous Endoscopic Approach
'00U14JZ'	Supplement Cerebral Meninges with Synthetic Substitute, Percutaneous Endoscopic Approach
'00U14KZ'	Supplement Cerebral Meninges with Nonautologous Tissue Substitute, Percutaneous Endoscopic Approach
'00U207Z'	Supplement Dura Mater with Autologous Tissue Substitute, Open Approach
'00U20JZ'	Supplement Dura Mater with Synthetic Substitute, Open Approach
'00U20KZ'	Supplement Dura Mater with Nonautologous Tissue Substitute, Open Approach
'00U237Z'	Supplement Dura Mater with Autologous Tissue Substitute, Percutaneous Approach
'00U23JZ'	Supplement Dura Mater with Synthetic Substitute, Percutaneous Approach
'00U23KZ'	Supplement Dura Mater with Nonautologous Tissue Substitute, Percutaneous Approach
'00U247Z'	Supplement Dura Mater with Autologous Tissue Substitute, Percutaneous Endoscopic Approach
'00U24JZ'	Supplement Dura Mater with Synthetic Substitute, Percutaneous Endoscopic Approach
'00U24KZ'	Supplement Dura Mater with Nonautologous Tissue Substitute, Percutaneous Endoscopic Approach
'00U607Z'	Supplement Cerebral Ventricle with Autologous Tissue Substitute, Open Approach
'00U60JZ'	Supplement Cerebral Ventricle with Synthetic Substitute, Open Approach
'00U60KZ'	Supplement Cerebral Ventricle with Nonautologous Tissue Substitute, Open Approach
'00U637Z'	Supplement Cerebral Ventricle with Autologous Tissue Substitute, Percutaneous Approach
'00U63JZ'	Supplement Cerebral Ventricle with Synthetic Substitute, Percutaneous Approach
'00U63KZ'	Supplement Cerebral Ventricle with Nonautologous Tissue Substitute, Percutaneous Approach
'00U647Z'	Supplement Cerebral Ventricle with Autologous Tissue Substitute, Percutaneous Endoscopic Approach
'00U64JZ'	Supplement Cerebral Ventricle with Synthetic Substitute, Percutaneous Endoscopic Approach
'00U64KZ'	Supplement Cerebral Ventricle with Nonautologous Tissue Substitute, Percutaneous Endoscopic Approach
'00UF07Z'	Supplement Olfactory Nerve with Autologous Tissue Substitute, Open Approach
'00UF0JZ'	Supplement Olfactory Nerve with Synthetic Substitute, Open Approach
'00UF0KZ'	Supplement Olfactory Nerve with Nonautologous Tissue Substitute, Open Approach
'00UF37Z'	Supplement Olfactory Nerve with Autologous Tissue Substitute, Percutaneous Approach
'00UF3JZ'	Supplement Olfactory Nerve with Synthetic Substitute, Percutaneous Approach
'00UF3KZ'	Supplement Olfactory Nerve with Nonautologous Tissue Substitute, Percutaneous Approach
'00UF47Z'	Supplement Olfactory Nerve with Autologous Tissue Substitute, Percutaneous Endoscopic Approach
'00UF4JZ'	Supplement Olfactory Nerve with Synthetic Substitute, Percutaneous Endoscopic Approach
'00UF4KZ'	Supplement Olfactory Nerve with Nonautologous Tissue Substitute, Percutaneous Endoscopic Approach
'00UG07Z'	Supplement Optic Nerve with Autologous Tissue Substitute, Open Approach
'00UG0JZ'	Supplement Optic Nerve with Synthetic Substitute, Open Approach
'00UG0KZ'	Supplement Optic Nerve with Nonautologous Tissue Substitute, Open Approach
'00UG37Z'	Supplement Optic Nerve with Autologous Tissue Substitute, Percutaneous Approach
'00UG3JZ'	Supplement Optic Nerve with Synthetic Substitute, Percutaneous Approach
'00UG3KZ'	Supplement Optic Nerve with Nonautologous Tissue Substitute, Percutaneous Approach
'00UG47Z'	Supplement Optic Nerve with Autologous Tissue Substitute, Percutaneous Endoscopic Approach
'00UG4JZ'	Supplement Optic Nerve with Synthetic Substitute, Percutaneous Endoscopic Approach
'00UG4KZ'	Supplement Optic Nerve with Nonautologous Tissue Substitute, Percutaneous Endoscopic Approach
'00UH07Z'	Supplement Oculomotor Nerve with Autologous Tissue Substitute, Open Approach
'00UH0JZ'	Supplement Oculomotor Nerve with Synthetic Substitute, Open Approach
'00UH0KZ'	Supplement Oculomotor Nerve with Nonautologous Tissue Substitute, Open Approach
'00UH37Z'	Supplement Oculomotor Nerve with Autologous Tissue Substitute, Percutaneous Approach
'00UH3JZ'	Supplement Oculomotor Nerve with Synthetic Substitute, Percutaneous Approach
'00UH3KZ'	Supplement Oculomotor Nerve with Nonautologous Tissue Substitute, Percutaneous Approach
'00UH47Z'	Supplement Oculomotor Nerve with Autologous Tissue Substitute, Percutaneous Endoscopic Approach
'00UH4JZ'	Supplement Oculomotor Nerve with Synthetic Substitute, Percutaneous Endoscopic Approach
'00UH4KZ'	Supplement Oculomotor Nerve with Nonautologous Tissue Substitute, Percutaneous Endoscopic Approach
'00UJ07Z'	Supplement Trochlear Nerve with Autologous Tissue Substitute, Open Approach
'00UJ0JZ'	Supplement Trochlear Nerve with Synthetic Substitute, Open Approach
'00UJ0KZ'	Supplement Trochlear Nerve with Nonautologous Tissue Substitute, Open Approach
'00UJ37Z'	Supplement Trochlear Nerve with Autologous Tissue Substitute, Percutaneous Approach
'00UJ3JZ'	Supplement Trochlear Nerve with Synthetic Substitute, Percutaneous Approach
'00UJ3KZ'	Supplement Trochlear Nerve with Nonautologous Tissue Substitute, Percutaneous Approach
'00UJ47Z'	Supplement Trochlear Nerve with Autologous Tissue Substitute, Percutaneous Endoscopic Approach
'00UJ4JZ'	Supplement Trochlear Nerve with Synthetic Substitute, Percutaneous Endoscopic Approach
'00UJ4KZ'	Supplement Trochlear Nerve with Nonautologous Tissue Substitute, Percutaneous Endoscopic Approach
'00UK07Z'	Supplement Trigeminal Nerve with Autologous Tissue Substitute, Open Approach
'00UK0JZ'	Supplement Trigeminal Nerve with Synthetic Substitute, Open Approach
'00UK0KZ'	Supplement Trigeminal Nerve with Nonautologous Tissue Substitute, Open Approach
'00UK37Z'	Supplement Trigeminal Nerve with Autologous Tissue Substitute, Percutaneous Approach
'00UK3JZ'	Supplement Trigeminal Nerve with Synthetic Substitute, Percutaneous Approach
'00UK3KZ'	Supplement Trigeminal Nerve with Nonautologous Tissue Substitute, Percutaneous Approach
'00UK47Z'	Supplement Trigeminal Nerve with Autologous Tissue Substitute, Percutaneous Endoscopic Approach
'00UK4JZ'	Supplement Trigeminal Nerve with Synthetic Substitute, Percutaneous Endoscopic Approach
'00UK4KZ'	Supplement Trigeminal Nerve with Nonautologous Tissue Substitute, Percutaneous Endoscopic Approach
'00UL07Z'	Supplement Abducens Nerve with Autologous Tissue Substitute, Open Approach
'00UL0JZ'	Supplement Abducens Nerve with Synthetic Substitute, Open Approach
'00UL0KZ'	Supplement Abducens Nerve with Nonautologous Tissue Substitute, Open Approach
'00UL37Z'	Supplement Abducens Nerve with Autologous Tissue Substitute, Percutaneous Approach
'00UL3JZ'	Supplement Abducens Nerve with Synthetic Substitute, Percutaneous Approach
'00UL3KZ'	Supplement Abducens Nerve with Nonautologous Tissue Substitute, Percutaneous Approach
'00UL47Z'	Supplement Abducens Nerve with Autologous Tissue Substitute, Percutaneous Endoscopic Approach
'00UL4JZ'	Supplement Abducens Nerve with Synthetic Substitute, Percutaneous Endoscopic Approach
'00UL4KZ'	Supplement Abducens Nerve with Nonautologous Tissue Substitute, Percutaneous Endoscopic Approach
'00UM07Z'	Supplement Facial Nerve with Autologous Tissue Substitute, Open Approach
'00UM0JZ'	Supplement Facial Nerve with Synthetic Substitute, Open Approach
'00UM0KZ'	Supplement Facial Nerve with Nonautologous Tissue Substitute, Open Approach
'00UM37Z'	Supplement Facial Nerve with Autologous Tissue Substitute, Percutaneous Approach
'00UM3JZ'	Supplement Facial Nerve with Synthetic Substitute, Percutaneous Approach
'00UM3KZ'	Supplement Facial Nerve with Nonautologous Tissue Substitute, Percutaneous Approach
'00UM47Z'	Supplement Facial Nerve with Autologous Tissue Substitute, Percutaneous Endoscopic Approach
'00UM4JZ'	Supplement Facial Nerve with Synthetic Substitute, Percutaneous Endoscopic Approach
'00UM4KZ'	Supplement Facial Nerve with Nonautologous Tissue Substitute, Percutaneous Endoscopic Approach
'00UN07Z'	Supplement Acoustic Nerve with Autologous Tissue Substitute, Open Approach
'00UN0JZ'	Supplement Acoustic Nerve with Synthetic Substitute, Open Approach
'00UN0KZ'	Supplement Acoustic Nerve with Nonautologous Tissue Substitute, Open Approach
'00UN37Z'	Supplement Acoustic Nerve with Autologous Tissue Substitute, Percutaneous Approach
'00UN3JZ'	Supplement Acoustic Nerve with Synthetic Substitute, Percutaneous Approach
'00UN3KZ'	Supplement Acoustic Nerve with Nonautologous Tissue Substitute, Percutaneous Approach
'00UN47Z'	Supplement Acoustic Nerve with Autologous Tissue Substitute, Percutaneous Endoscopic Approach
'00UN4JZ'	Supplement Acoustic Nerve with Synthetic Substitute, Percutaneous Endoscopic Approach
'00UN4KZ'	Supplement Acoustic Nerve with Nonautologous Tissue Substitute, Percutaneous Endoscopic Approach
'00UP07Z'	Supplement Glossopharyngeal Nerve with Autologous Tissue Substitute, Open Approach
'00UP0JZ'	Supplement Glossopharyngeal Nerve with Synthetic Substitute, Open Approach
'00UP0KZ'	Supplement Glossopharyngeal Nerve with Nonautologous Tissue Substitute, Open Approach
'00UP37Z'	Supplement Glossopharyngeal Nerve with Autologous Tissue Substitute, Percutaneous Approach
'00UP3JZ'	Supplement Glossopharyngeal Nerve with Synthetic Substitute, Percutaneous Approach
'00UP3KZ'	Supplement Glossopharyngeal Nerve with Nonautologous Tissue Substitute, Percutaneous Approach
'00UP47Z'	Supplement Glossopharyngeal Nerve with Autologous Tissue Substitute, Percutaneous Endoscopic Approach
'00UP4JZ'	Supplement Glossopharyngeal Nerve with Synthetic Substitute, Percutaneous Endoscopic Approach
'00UP4KZ'	Supplement Glossopharyngeal Nerve with Nonautologous Tissue Substitute, Percutaneous Endoscopic Approach
'00UQ07Z'	Supplement Vagus Nerve with Autologous Tissue Substitute, Open Approach
'00UQ0JZ'	Supplement Vagus Nerve with Synthetic Substitute, Open Approach
'00UQ0KZ'	Supplement Vagus Nerve with Nonautologous Tissue Substitute, Open Approach
'00UQ37Z'	Supplement Vagus Nerve with Autologous Tissue Substitute, Percutaneous Approach
'00UQ3JZ'	Supplement Vagus Nerve with Synthetic Substitute, Percutaneous Approach
'00UQ3KZ'	Supplement Vagus Nerve with Nonautologous Tissue Substitute, Percutaneous Approach
'00UQ47Z'	Supplement Vagus Nerve with Autologous Tissue Substitute, Percutaneous Endoscopic Approach
'00UQ4JZ'	Supplement Vagus Nerve with Synthetic Substitute, Percutaneous Endoscopic Approach
'00UQ4KZ'	Supplement Vagus Nerve with Nonautologous Tissue Substitute, Percutaneous Endoscopic Approach
'00UR07Z'	Supplement Accessory Nerve with Autologous Tissue Substitute, Open Approach
'00UR0JZ'	Supplement Accessory Nerve with Synthetic Substitute, Open Approach
'00UR0KZ'	Supplement Accessory Nerve with Nonautologous Tissue Substitute, Open Approach
'00UR37Z'	Supplement Accessory Nerve with Autologous Tissue Substitute, Percutaneous Approach
'00UR3JZ'	Supplement Accessory Nerve with Synthetic Substitute, Percutaneous Approach
'00UR3KZ'	Supplement Accessory Nerve with Nonautologous Tissue Substitute, Percutaneous Approach
'00UR47Z'	Supplement Accessory Nerve with Autologous Tissue Substitute, Percutaneous Endoscopic Approach
'00UR4JZ'	Supplement Accessory Nerve with Synthetic Substitute, Percutaneous Endoscopic Approach
'00UR4KZ'	Supplement Accessory Nerve with Nonautologous Tissue Substitute, Percutaneous Endoscopic Approach
'00US07Z'	Supplement Hypoglossal Nerve with Autologous Tissue Substitute, Open Approach
'00US0JZ'	Supplement Hypoglossal Nerve with Synthetic Substitute, Open Approach
'00US0KZ'	Supplement Hypoglossal Nerve with Nonautologous Tissue Substitute, Open Approach
'00US37Z'	Supplement Hypoglossal Nerve with Autologous Tissue Substitute, Percutaneous Approach
'00US3JZ'	Supplement Hypoglossal Nerve with Synthetic Substitute, Percutaneous Approach
'00US3KZ'	Supplement Hypoglossal Nerve with Nonautologous Tissue Substitute, Percutaneous Approach
'00US47Z'	Supplement Hypoglossal Nerve with Autologous Tissue Substitute, Percutaneous Endoscopic Approach
'00US4JZ'	Supplement Hypoglossal Nerve with Synthetic Substitute, Percutaneous Endoscopic Approach
'00US4KZ'	Supplement Hypoglossal Nerve with Nonautologous Tissue Substitute, Percutaneous Endoscopic Approach
'00UT07Z'	Supplement Spinal Meninges with Autologous Tissue Substitute, Open Approach
'00UT0JZ'	Supplement Spinal Meninges with Synthetic Substitute, Open Approach
'00UT0KZ'	Supplement Spinal Meninges with Nonautologous Tissue Substitute, Open Approach
'00UT37Z'	Supplement Spinal Meninges with Autologous Tissue Substitute, Percutaneous Approach
'00UT3JZ'	Supplement Spinal Meninges with Synthetic Substitute, Percutaneous Approach
'00UT3KZ'	Supplement Spinal Meninges with Nonautologous Tissue Substitute, Percutaneous Approach
'00UT47Z'	Supplement Spinal Meninges with Autologous Tissue Substitute, Percutaneous Endoscopic Approach
'00UT4JZ'	Supplement Spinal Meninges with Synthetic Substitute, Percutaneous Endoscopic Approach
'00UT4KZ'	Supplement Spinal Meninges with Nonautologous Tissue Substitute, Percutaneous Endoscopic Approach
'00W000Z'	Revision of Drainage Device in Brain, Open Approach
'00W002Z'	Revision of Monitoring Device in Brain, Open Approach
'00W003Z'	Revision of Infusion Device in Brain, Open Approach
'00W007Z'	Revision of Autologous Tissue Substitute in Brain, Open Approach
'00W00JZ'	Revision of Synthetic Substitute in Brain, Open Approach
'00W00KZ'	Revision of Nonautologous Tissue Substitute in Brain, Open Approach
'00W00MZ'	Revision of Neurostimulator Lead in Brain, Open Approach
'00W00YZ'	Revision of Other Device in Brain, Open Approach
'00W030Z'	Revision of Drainage Device in Brain, Percutaneous Approach
'00W032Z'	Revision of Monitoring Device in Brain, Percutaneous Approach
'00W033Z'	Revision of Infusion Device in Brain, Percutaneous Approach
'00W037Z'	Revision of Autologous Tissue Substitute in Brain, Percutaneous Approach
'00W03JZ'	Revision of Synthetic Substitute in Brain, Percutaneous Approach
'00W03KZ'	Revision of Nonautologous Tissue Substitute in Brain, Percutaneous Approach
'00W03MZ'	Revision of Neurostimulator Lead in Brain, Percutaneous Approach
'00W040Z'	Revision of Drainage Device in Brain, Percutaneous Endoscopic Approach
'00W042Z'	Revision of Monitoring Device in Brain, Percutaneous Endoscopic Approach
'00W043Z'	Revision of Infusion Device in Brain, Percutaneous Endoscopic Approach
'00W047Z'	Revision of Autologous Tissue Substitute in Brain, Percutaneous Endoscopic Approach
'00W04JZ'	Revision of Synthetic Substitute in Brain, Percutaneous Endoscopic Approach
'00W04KZ'	Revision of Nonautologous Tissue Substitute in Brain, Percutaneous Endoscopic Approach
'00W04MZ'	Revision of Neurostimulator Lead in Brain, Percutaneous Endoscopic Approach
'00W04YZ'	Revision of Other Device in Brain, Percutaneous Endoscopic Approach
'00W600Z'	Revision of Drainage Device in Cerebral Ventricle, Open Approach
'00W602Z'	Revision of Monitoring Device in Cerebral Ventricle, Open Approach
'00W603Z'	Revision of Infusion Device in Cerebral Ventricle, Open Approach
'00W60JZ'	Revision of Synthetic Substitute in Cerebral Ventricle, Open Approach
'00W60MZ'	Revision of Neurostimulator Lead in Cerebral Ventricle, Open Approach
'00W60YZ'	Revision of Other Device in Cerebral Ventricle, Open Approach
'00W630Z'	Revision of Drainage Device in Cerebral Ventricle, Percutaneous Approach
'00W632Z'	Revision of Monitoring Device in Cerebral Ventricle, Percutaneous Approach
'00W633Z'	Revision of Infusion Device in Cerebral Ventricle, Percutaneous Approach
'00W63JZ'	Revision of Synthetic Substitute in Cerebral Ventricle, Percutaneous Approach
'00W63MZ'	Revision of Neurostimulator Lead in Cerebral Ventricle, Percutaneous Approach
'00W640Z'	Revision of Drainage Device in Cerebral Ventricle, Percutaneous Endoscopic Approach
'00W642Z'	Revision of Monitoring Device in Cerebral Ventricle, Percutaneous Endoscopic Approach
'00W643Z'	Revision of Infusion Device in Cerebral Ventricle, Percutaneous Endoscopic Approach
'00W64JZ'	Revision of Synthetic Substitute in Cerebral Ventricle, Percutaneous Endoscopic Approach
'00W64MZ'	Revision of Neurostimulator Lead in Cerebral Ventricle, Percutaneous Endoscopic Approach
'00W64YZ'	Revision of Other Device in Cerebral Ventricle, Percutaneous Endoscopic Approach
'00WE00Z'	Revision of Drainage Device in Cranial Nerve, Open Approach
'00WE02Z'	Revision of Monitoring Device in Cranial Nerve, Open Approach
'00WE03Z'	Revision of Infusion Device in Cranial Nerve, Open Approach
'00WE07Z'	Revision of Autologous Tissue Substitute in Cranial Nerve, Open Approach
'00WE0MZ'	Revision of Neurostimulator Lead in Cranial Nerve, Open Approach
'00WE0YZ'	Revision of Other Device in Cranial Nerve, Open Approach
'00WE30Z'	Revision of Drainage Device in Cranial Nerve, Percutaneous Approach
'00WE32Z'	Revision of Monitoring Device in Cranial Nerve, Percutaneous Approach
'00WE33Z'	Revision of Infusion Device in Cranial Nerve, Percutaneous Approach
'00WE37Z'	Revision of Autologous Tissue Substitute in Cranial Nerve, Percutaneous Approach
'00WE3MZ'	Revision of Neurostimulator Lead in Cranial Nerve, Percutaneous Approach
'00WE40Z'	Revision of Drainage Device in Cranial Nerve, Percutaneous Endoscopic Approach
'00WE42Z'	Revision of Monitoring Device in Cranial Nerve, Percutaneous Endoscopic Approach
'00WE43Z'	Revision of Infusion Device in Cranial Nerve, Percutaneous Endoscopic Approach
'00WE47Z'	Revision of Autologous Tissue Substitute in Cranial Nerve, Percutaneous Endoscopic Approach
'00WE4MZ'	Revision of Neurostimulator Lead in Cranial Nerve, Percutaneous Endoscopic Approach
'00WE4YZ'	Revision of Other Device in Cranial Nerve, Percutaneous Endoscopic Approach
'00WU00Z'	Revision of Drainage Device in Spinal Canal, Open Approach
'00WU02Z'	Revision of Monitoring Device in Spinal Canal, Open Approach
'00WU03Z'	Revision of Infusion Device in Spinal Canal, Open Approach
'00WU0JZ'	Revision of Synthetic Substitute in Spinal Canal, Open Approach
'00WU0MZ'	Revision of Neurostimulator Lead in Spinal Canal, Open Approach
'00WU0YZ'	Revision of Other Device in Spinal Canal, Open Approach
'00WU30Z'	Revision of Drainage Device in Spinal Canal, Percutaneous Approach
'00WU32Z'	Revision of Monitoring Device in Spinal Canal, Percutaneous Approach
'00WU33Z'	Revision of Infusion Device in Spinal Canal, Percutaneous Approach
'00WU3JZ'	Revision of Synthetic Substitute in Spinal Canal, Percutaneous Approach
'00WU3MZ'	Revision of Neurostimulator Lead in Spinal Canal, Percutaneous Approach
'00WU40Z'	Revision of Drainage Device in Spinal Canal, Percutaneous Endoscopic Approach
'00WU42Z'	Revision of Monitoring Device in Spinal Canal, Percutaneous Endoscopic Approach
'00WU43Z'	Revision of Infusion Device in Spinal Canal, Percutaneous Endoscopic Approach
'00WU4JZ'	Revision of Synthetic Substitute in Spinal Canal, Percutaneous Endoscopic Approach
'00WU4MZ'	Revision of Neurostimulator Lead in Spinal Canal, Percutaneous Endoscopic Approach
'00WU4YZ'	Revision of Other Device in Spinal Canal, Percutaneous Endoscopic Approach
'00WV00Z'	Revision of Drainage Device in Spinal Cord, Open Approach
'00WV02Z'	Revision of Monitoring Device in Spinal Cord, Open Approach
'00WV03Z'	Revision of Infusion Device in Spinal Cord, Open Approach
'00WV07Z'	Revision of Autologous Tissue Substitute in Spinal Cord, Open Approach
'00WV0JZ'	Revision of Synthetic Substitute in Spinal Cord, Open Approach
'00WV0KZ'	Revision of Nonautologous Tissue Substitute in Spinal Cord, Open Approach
'00WV0MZ'	Revision of Neurostimulator Lead in Spinal Cord, Open Approach
'00WV0YZ'	Revision of Other Device in Spinal Cord, Open Approach
'00WV30Z'	Revision of Drainage Device in Spinal Cord, Percutaneous Approach
'00WV32Z'	Revision of Monitoring Device in Spinal Cord, Percutaneous Approach
'00WV33Z'	Revision of Infusion Device in Spinal Cord, Percutaneous Approach
'00WV37Z'	Revision of Autologous Tissue Substitute in Spinal Cord, Percutaneous Approach
'00WV3JZ'	Revision of Synthetic Substitute in Spinal Cord, Percutaneous Approach
'00WV3KZ'	Revision of Nonautologous Tissue Substitute in Spinal Cord, Percutaneous Approach
'00WV3MZ'	Revision of Neurostimulator Lead in Spinal Cord, Percutaneous Approach
'00WV40Z'	Revision of Drainage Device in Spinal Cord, Percutaneous Endoscopic Approach
'00WV42Z'	Revision of Monitoring Device in Spinal Cord, Percutaneous Endoscopic Approach
'00WV43Z'	Revision of Infusion Device in Spinal Cord, Percutaneous Endoscopic Approach
'00WV47Z'	Revision of Autologous Tissue Substitute in Spinal Cord, Percutaneous Endoscopic Approach
'00WV4JZ'	Revision of Synthetic Substitute in Spinal Cord, Percutaneous Endoscopic Approach
'00WV4KZ'	Revision of Nonautologous Tissue Substitute in Spinal Cord, Percutaneous Endoscopic Approach
'00WV4MZ'	Revision of Neurostimulator Lead in Spinal Cord, Percutaneous Endoscopic Approach
'00WV4YZ'	Revision of Other Device in Spinal Cord, Percutaneous Endoscopic Approach
'00XF0ZF'	Transfer Olfactory Nerve to Olfactory Nerve, Open Approach
'00XF0ZG'	Transfer Olfactory Nerve to Optic Nerve, Open Approach
'00XF0ZH'	Transfer Olfactory Nerve to Oculomotor Nerve, Open Approach
'00XF0ZJ'	Transfer Olfactory Nerve to Trochlear Nerve, Open Approach
'00XF0ZK'	Transfer Olfactory Nerve to Trigeminal Nerve, Open Approach
'00XF0ZL'	Transfer Olfactory Nerve to Abducens Nerve, Open Approach
'00XF0ZM'	Transfer Olfactory Nerve to Facial Nerve, Open Approach
'00XF0ZN'	Transfer Olfactory Nerve to Acoustic Nerve, Open Approach
'00XF0ZP'	Transfer Olfactory Nerve to Glossopharyngeal Nerve, Open Approach
'00XF0ZQ'	Transfer Olfactory Nerve to Vagus Nerve, Open Approach
'00XF0ZR'	Transfer Olfactory Nerve to Accessory Nerve, Open Approach
'00XF0ZS'	Transfer Olfactory Nerve to Hypoglossal Nerve, Open Approach
'00XF4ZF'	Transfer Olfactory Nerve to Olfactory Nerve, Percutaneous Endoscopic Approach
'00XF4ZG'	Transfer Olfactory Nerve to Optic Nerve, Percutaneous Endoscopic Approach
'00XF4ZH'	Transfer Olfactory Nerve to Oculomotor Nerve, Percutaneous Endoscopic Approach
'00XF4ZJ'	Transfer Olfactory Nerve to Trochlear Nerve, Percutaneous Endoscopic Approach
'00XF4ZK'	Transfer Olfactory Nerve to Trigeminal Nerve, Percutaneous Endoscopic Approach
'00XF4ZL'	Transfer Olfactory Nerve to Abducens Nerve, Percutaneous Endoscopic Approach
'00XF4ZM'	Transfer Olfactory Nerve to Facial Nerve, Percutaneous Endoscopic Approach
'00XF4ZN'	Transfer Olfactory Nerve to Acoustic Nerve, Percutaneous Endoscopic Approach
'00XF4ZP'	Transfer Olfactory Nerve to Glossopharyngeal Nerve, Percutaneous Endoscopic Approach
'00XF4ZQ'	Transfer Olfactory Nerve to Vagus Nerve, Percutaneous Endoscopic Approach
'00XF4ZR'	Transfer Olfactory Nerve to Accessory Nerve, Percutaneous Endoscopic Approach
'00XF4ZS'	Transfer Olfactory Nerve to Hypoglossal Nerve, Percutaneous Endoscopic Approach
'00XG0ZF'	Transfer Optic Nerve to Olfactory Nerve, Open Approach
'00XG0ZG'	Transfer Optic Nerve to Optic Nerve, Open Approach
'00XG0ZH'	Transfer Optic Nerve to Oculomotor Nerve, Open Approach
'00XG0ZJ'	Transfer Optic Nerve to Trochlear Nerve, Open Approach
'00XG0ZK'	Transfer Optic Nerve to Trigeminal Nerve, Open Approach
'00XG0ZL'	Transfer Optic Nerve to Abducens Nerve, Open Approach
'00XG0ZM'	Transfer Optic Nerve to Facial Nerve, Open Approach
'00XG0ZN'	Transfer Optic Nerve to Acoustic Nerve, Open Approach
'00XG0ZP'	Transfer Optic Nerve to Glossopharyngeal Nerve, Open Approach
'00XG0ZQ'	Transfer Optic Nerve to Vagus Nerve, Open Approach
'00XG0ZR'	Transfer Optic Nerve to Accessory Nerve, Open Approach
'00XG0ZS'	Transfer Optic Nerve to Hypoglossal Nerve, Open Approach
'00XG4ZF'	Transfer Optic Nerve to Olfactory Nerve, Percutaneous Endoscopic Approach
'00XG4ZG'	Transfer Optic Nerve to Optic Nerve, Percutaneous Endoscopic Approach
'00XG4ZH'	Transfer Optic Nerve to Oculomotor Nerve, Percutaneous Endoscopic Approach
'00XG4ZJ'	Transfer Optic Nerve to Trochlear Nerve, Percutaneous Endoscopic Approach
'00XG4ZK'	Transfer Optic Nerve to Trigeminal Nerve, Percutaneous Endoscopic Approach
'00XG4ZL'	Transfer Optic Nerve to Abducens Nerve, Percutaneous Endoscopic Approach
'00XG4ZM'	Transfer Optic Nerve to Facial Nerve, Percutaneous Endoscopic Approach
'00XG4ZN'	Transfer Optic Nerve to Acoustic Nerve, Percutaneous Endoscopic Approach
'00XG4ZP'	Transfer Optic Nerve to Glossopharyngeal Nerve, Percutaneous Endoscopic Approach
'00XG4ZQ'	Transfer Optic Nerve to Vagus Nerve, Percutaneous Endoscopic Approach
'00XG4ZR'	Transfer Optic Nerve to Accessory Nerve, Percutaneous Endoscopic Approach
'00XG4ZS'	Transfer Optic Nerve to Hypoglossal Nerve, Percutaneous Endoscopic Approach
'00XH0ZF'	Transfer Oculomotor Nerve to Olfactory Nerve, Open Approach
'00XH0ZG'	Transfer Oculomotor Nerve to Optic Nerve, Open Approach
'00XH0ZH'	Transfer Oculomotor Nerve to Oculomotor Nerve, Open Approach
'00XH0ZJ'	Transfer Oculomotor Nerve to Trochlear Nerve, Open Approach
'00XH0ZK'	Transfer Oculomotor Nerve to Trigeminal Nerve, Open Approach
'00XH0ZL'	Transfer Oculomotor Nerve to Abducens Nerve, Open Approach
'00XH0ZM'	Transfer Oculomotor Nerve to Facial Nerve, Open Approach
'00XH0ZN'	Transfer Oculomotor Nerve to Acoustic Nerve, Open Approach
'00XH0ZP'	Transfer Oculomotor Nerve to Glossopharyngeal Nerve, Open Approach
'00XH0ZQ'	Transfer Oculomotor Nerve to Vagus Nerve, Open Approach
'00XH0ZR'	Transfer Oculomotor Nerve to Accessory Nerve, Open Approach
'00XH0ZS'	Transfer Oculomotor Nerve to Hypoglossal Nerve, Open Approach
'00XH4ZF'	Transfer Oculomotor Nerve to Olfactory Nerve, Percutaneous Endoscopic Approach
'00XH4ZG'	Transfer Oculomotor Nerve to Optic Nerve, Percutaneous Endoscopic Approach
'00XH4ZH'	Transfer Oculomotor Nerve to Oculomotor Nerve, Percutaneous Endoscopic Approach
'00XH4ZJ'	Transfer Oculomotor Nerve to Trochlear Nerve, Percutaneous Endoscopic Approach
'00XH4ZK'	Transfer Oculomotor Nerve to Trigeminal Nerve, Percutaneous Endoscopic Approach
'00XH4ZL'	Transfer Oculomotor Nerve to Abducens Nerve, Percutaneous Endoscopic Approach
'00XH4ZM'	Transfer Oculomotor Nerve to Facial Nerve, Percutaneous Endoscopic Approach
'00XH4ZN'	Transfer Oculomotor Nerve to Acoustic Nerve, Percutaneous Endoscopic Approach
'00XH4ZP'	Transfer Oculomotor Nerve to Glossopharyngeal Nerve, Percutaneous Endoscopic Approach
'00XH4ZQ'	Transfer Oculomotor Nerve to Vagus Nerve, Percutaneous Endoscopic Approach
'00XH4ZR'	Transfer Oculomotor Nerve to Accessory Nerve, Percutaneous Endoscopic Approach
'00XH4ZS'	Transfer Oculomotor Nerve to Hypoglossal Nerve, Percutaneous Endoscopic Approach
'00XJ0ZF'	Transfer Trochlear Nerve to Olfactory Nerve, Open Approach
'00XJ0ZG'	Transfer Trochlear Nerve to Optic Nerve, Open Approach
'00XJ0ZH'	Transfer Trochlear Nerve to Oculomotor Nerve, Open Approach
'00XJ0ZJ'	Transfer Trochlear Nerve to Trochlear Nerve, Open Approach
'00XJ0ZK'	Transfer Trochlear Nerve to Trigeminal Nerve, Open Approach
'00XJ0ZL'	Transfer Trochlear Nerve to Abducens Nerve, Open Approach
'00XJ0ZM'	Transfer Trochlear Nerve to Facial Nerve, Open Approach
'00XJ0ZN'	Transfer Trochlear Nerve to Acoustic Nerve, Open Approach
'00XJ0ZP'	Transfer Trochlear Nerve to Glossopharyngeal Nerve, Open Approach
'00XJ0ZQ'	Transfer Trochlear Nerve to Vagus Nerve, Open Approach
'00XJ0ZR'	Transfer Trochlear Nerve to Accessory Nerve, Open Approach
'00XJ0ZS'	Transfer Trochlear Nerve to Hypoglossal Nerve, Open Approach
'00XJ4ZF'	Transfer Trochlear Nerve to Olfactory Nerve, Percutaneous Endoscopic Approach
'00XJ4ZG'	Transfer Trochlear Nerve to Optic Nerve, Percutaneous Endoscopic Approach
'00XJ4ZH'	Transfer Trochlear Nerve to Oculomotor Nerve, Percutaneous Endoscopic Approach
'00XJ4ZJ'	Transfer Trochlear Nerve to Trochlear Nerve, Percutaneous Endoscopic Approach
'00XJ4ZK'	Transfer Trochlear Nerve to Trigeminal Nerve, Percutaneous Endoscopic Approach
'00XJ4ZL'	Transfer Trochlear Nerve to Abducens Nerve, Percutaneous Endoscopic Approach
'00XJ4ZM'	Transfer Trochlear Nerve to Facial Nerve, Percutaneous Endoscopic Approach
'00XJ4ZN'	Transfer Trochlear Nerve to Acoustic Nerve, Percutaneous Endoscopic Approach
'00XJ4ZP'	Transfer Trochlear Nerve to Glossopharyngeal Nerve, Percutaneous Endoscopic Approach
'00XJ4ZQ'	Transfer Trochlear Nerve to Vagus Nerve, Percutaneous Endoscopic Approach
'00XJ4ZR'	Transfer Trochlear Nerve to Accessory Nerve, Percutaneous Endoscopic Approach
'00XJ4ZS'	Transfer Trochlear Nerve to Hypoglossal Nerve, Percutaneous Endoscopic Approach
'00XK0ZF'	Transfer Trigeminal Nerve to Olfactory Nerve, Open Approach
'00XK0ZG'	Transfer Trigeminal Nerve to Optic Nerve, Open Approach
'00XK0ZH'	Transfer Trigeminal Nerve to Oculomotor Nerve, Open Approach
'00XK0ZJ'	Transfer Trigeminal Nerve to Trochlear Nerve, Open Approach
'00XK0ZK'	Transfer Trigeminal Nerve to Trigeminal Nerve, Open Approach
'00XK0ZL'	Transfer Trigeminal Nerve to Abducens Nerve, Open Approach
'00XK0ZM'	Transfer Trigeminal Nerve to Facial Nerve, Open Approach
'00XK0ZN'	Transfer Trigeminal Nerve to Acoustic Nerve, Open Approach
'00XK0ZP'	Transfer Trigeminal Nerve to Glossopharyngeal Nerve, Open Approach
'00XK0ZQ'	Transfer Trigeminal Nerve to Vagus Nerve, Open Approach
'00XK0ZR'	Transfer Trigeminal Nerve to Accessory Nerve, Open Approach
'00XK0ZS'	Transfer Trigeminal Nerve to Hypoglossal Nerve, Open Approach
'00XK4ZF'	Transfer Trigeminal Nerve to Olfactory Nerve, Percutaneous Endoscopic Approach
'00XK4ZG'	Transfer Trigeminal Nerve to Optic Nerve, Percutaneous Endoscopic Approach
'00XK4ZH'	Transfer Trigeminal Nerve to Oculomotor Nerve, Percutaneous Endoscopic Approach
'00XK4ZJ'	Transfer Trigeminal Nerve to Trochlear Nerve, Percutaneous Endoscopic Approach
'00XK4ZK'	Transfer Trigeminal Nerve to Trigeminal Nerve, Percutaneous Endoscopic Approach
'00XK4ZL'	Transfer Trigeminal Nerve to Abducens Nerve, Percutaneous Endoscopic Approach
'00XK4ZM'	Transfer Trigeminal Nerve to Facial Nerve, Percutaneous Endoscopic Approach
'00XK4ZN'	Transfer Trigeminal Nerve to Acoustic Nerve, Percutaneous Endoscopic Approach
'00XK4ZP'	Transfer Trigeminal Nerve to Glossopharyngeal Nerve, Percutaneous Endoscopic Approach
'00XK4ZQ'	Transfer Trigeminal Nerve to Vagus Nerve, Percutaneous Endoscopic Approach
'00XK4ZR'	Transfer Trigeminal Nerve to Accessory Nerve, Percutaneous Endoscopic Approach
'00XK4ZS'	Transfer Trigeminal Nerve to Hypoglossal Nerve, Percutaneous Endoscopic Approach
'00XL0ZF'	Transfer Abducens Nerve to Olfactory Nerve, Open Approach
'00XL0ZG'	Transfer Abducens Nerve to Optic Nerve, Open Approach
'00XL0ZH'	Transfer Abducens Nerve to Oculomotor Nerve, Open Approach
'00XL0ZJ'	Transfer Abducens Nerve to Trochlear Nerve, Open Approach
'00XL0ZK'	Transfer Abducens Nerve to Trigeminal Nerve, Open Approach
'00XL0ZL'	Transfer Abducens Nerve to Abducens Nerve, Open Approach
'00XL0ZM'	Transfer Abducens Nerve to Facial Nerve, Open Approach
'00XL0ZN'	Transfer Abducens Nerve to Acoustic Nerve, Open Approach
'00XL0ZP'	Transfer Abducens Nerve to Glossopharyngeal Nerve, Open Approach
'00XL0ZQ'	Transfer Abducens Nerve to Vagus Nerve, Open Approach
'00XL0ZR'	Transfer Abducens Nerve to Accessory Nerve, Open Approach
'00XL0ZS'	Transfer Abducens Nerve to Hypoglossal Nerve, Open Approach
'00XL4ZF'	Transfer Abducens Nerve to Olfactory Nerve, Percutaneous Endoscopic Approach
'00XL4ZG'	Transfer Abducens Nerve to Optic Nerve, Percutaneous Endoscopic Approach
'00XL4ZH'	Transfer Abducens Nerve to Oculomotor Nerve, Percutaneous Endoscopic Approach
'00XL4ZJ'	Transfer Abducens Nerve to Trochlear Nerve, Percutaneous Endoscopic Approach
'00XL4ZK'	Transfer Abducens Nerve to Trigeminal Nerve, Percutaneous Endoscopic Approach
'00XL4ZL'	Transfer Abducens Nerve to Abducens Nerve, Percutaneous Endoscopic Approach
'00XL4ZM'	Transfer Abducens Nerve to Facial Nerve, Percutaneous Endoscopic Approach
'00XL4ZN'	Transfer Abducens Nerve to Acoustic Nerve, Percutaneous Endoscopic Approach
'00XL4ZP'	Transfer Abducens Nerve to Glossopharyngeal Nerve, Percutaneous Endoscopic Approach
'00XL4ZQ'	Transfer Abducens Nerve to Vagus Nerve, Percutaneous Endoscopic Approach
'00XL4ZR'	Transfer Abducens Nerve to Accessory Nerve, Percutaneous Endoscopic Approach
'00XL4ZS'	Transfer Abducens Nerve to Hypoglossal Nerve, Percutaneous Endoscopic Approach
'00XM0ZF'	Transfer Facial Nerve to Olfactory Nerve, Open Approach
'00XM0ZG'	Transfer Facial Nerve to Optic Nerve, Open Approach
'00XM0ZH'	Transfer Facial Nerve to Oculomotor Nerve, Open Approach
'00XM0ZJ'	Transfer Facial Nerve to Trochlear Nerve, Open Approach
'00XM0ZK'	Transfer Facial Nerve to Trigeminal Nerve, Open Approach
'00XM0ZL'	Transfer Facial Nerve to Abducens Nerve, Open Approach
'00XM0ZM'	Transfer Facial Nerve to Facial Nerve, Open Approach
'00XM0ZN'	Transfer Facial Nerve to Acoustic Nerve, Open Approach
'00XM0ZP'	Transfer Facial Nerve to Glossopharyngeal Nerve, Open Approach
'00XM0ZQ'	Transfer Facial Nerve to Vagus Nerve, Open Approach
'00XM0ZR'	Transfer Facial Nerve to Accessory Nerve, Open Approach
'00XM0ZS'	Transfer Facial Nerve to Hypoglossal Nerve, Open Approach
'00XM4ZF'	Transfer Facial Nerve to Olfactory Nerve, Percutaneous Endoscopic Approach
'00XM4ZG'	Transfer Facial Nerve to Optic Nerve, Percutaneous Endoscopic Approach
'00XM4ZH'	Transfer Facial Nerve to Oculomotor Nerve, Percutaneous Endoscopic Approach
'00XM4ZJ'	Transfer Facial Nerve to Trochlear Nerve, Percutaneous Endoscopic Approach
'00XM4ZK'	Transfer Facial Nerve to Trigeminal Nerve, Percutaneous Endoscopic Approach
'00XM4ZL'	Transfer Facial Nerve to Abducens Nerve, Percutaneous Endoscopic Approach
'00XM4ZM'	Transfer Facial Nerve to Facial Nerve, Percutaneous Endoscopic Approach
'00XM4ZN'	Transfer Facial Nerve to Acoustic Nerve, Percutaneous Endoscopic Approach
'00XM4ZP'	Transfer Facial Nerve to Glossopharyngeal Nerve, Percutaneous Endoscopic Approach
'00XM4ZQ'	Transfer Facial Nerve to Vagus Nerve, Percutaneous Endoscopic Approach
'00XM4ZR'	Transfer Facial Nerve to Accessory Nerve, Percutaneous Endoscopic Approach
'00XM4ZS'	Transfer Facial Nerve to Hypoglossal Nerve, Percutaneous Endoscopic Approach
'00XN0ZF'	Transfer Acoustic Nerve to Olfactory Nerve, Open Approach
'00XN0ZG'	Transfer Acoustic Nerve to Optic Nerve, Open Approach
'00XN0ZH'	Transfer Acoustic Nerve to Oculomotor Nerve, Open Approach
'00XN0ZJ'	Transfer Acoustic Nerve to Trochlear Nerve, Open Approach
'00XN0ZK'	Transfer Acoustic Nerve to Trigeminal Nerve, Open Approach
'00XN0ZL'	Transfer Acoustic Nerve to Abducens Nerve, Open Approach
'00XN0ZM'	Transfer Acoustic Nerve to Facial Nerve, Open Approach
'00XN0ZN'	Transfer Acoustic Nerve to Acoustic Nerve, Open Approach
'00XN0ZP'	Transfer Acoustic Nerve to Glossopharyngeal Nerve, Open Approach
'00XN0ZQ'	Transfer Acoustic Nerve to Vagus Nerve, Open Approach
'00XN0ZR'	Transfer Acoustic Nerve to Accessory Nerve, Open Approach
'00XN0ZS'	Transfer Acoustic Nerve to Hypoglossal Nerve, Open Approach
'00XN4ZF'	Transfer Acoustic Nerve to Olfactory Nerve, Percutaneous Endoscopic Approach
'00XN4ZG'	Transfer Acoustic Nerve to Optic Nerve, Percutaneous Endoscopic Approach
'00XN4ZH'	Transfer Acoustic Nerve to Oculomotor Nerve, Percutaneous Endoscopic Approach
'00XN4ZJ'	Transfer Acoustic Nerve to Trochlear Nerve, Percutaneous Endoscopic Approach
'00XN4ZK'	Transfer Acoustic Nerve to Trigeminal Nerve, Percutaneous Endoscopic Approach
'00XN4ZL'	Transfer Acoustic Nerve to Abducens Nerve, Percutaneous Endoscopic Approach
'00XN4ZM'	Transfer Acoustic Nerve to Facial Nerve, Percutaneous Endoscopic Approach
'00XN4ZN'	Transfer Acoustic Nerve to Acoustic Nerve, Percutaneous Endoscopic Approach
'00XN4ZP'	Transfer Acoustic Nerve to Glossopharyngeal Nerve, Percutaneous Endoscopic Approach
'00XN4ZQ'	Transfer Acoustic Nerve to Vagus Nerve, Percutaneous Endoscopic Approach
'00XN4ZR'	Transfer Acoustic Nerve to Accessory Nerve, Percutaneous Endoscopic Approach
'00XN4ZS'	Transfer Acoustic Nerve to Hypoglossal Nerve, Percutaneous Endoscopic Approach
'00XP0ZF'	Transfer Glossopharyngeal Nerve to Olfactory Nerve, Open Approach
'00XP0ZG'	Transfer Glossopharyngeal Nerve to Optic Nerve, Open Approach
'00XP0ZH'	Transfer Glossopharyngeal Nerve to Oculomotor Nerve, Open Approach
'00XP0ZJ'	Transfer Glossopharyngeal Nerve to Trochlear Nerve, Open Approach
'00XP0ZK'	Transfer Glossopharyngeal Nerve to Trigeminal Nerve, Open Approach
'00XP0ZL'	Transfer Glossopharyngeal Nerve to Abducens Nerve, Open Approach
'00XP0ZM'	Transfer Glossopharyngeal Nerve to Facial Nerve, Open Approach
'00XP0ZN'	Transfer Glossopharyngeal Nerve to Acoustic Nerve, Open Approach
'00XP0ZP'	Transfer Glossopharyngeal Nerve to Glossopharyngeal Nerve, Open Approach
'00XP0ZQ'	Transfer Glossopharyngeal Nerve to Vagus Nerve, Open Approach
'00XP0ZR'	Transfer Glossopharyngeal Nerve to Accessory Nerve, Open Approach
'00XP0ZS'	Transfer Glossopharyngeal Nerve to Hypoglossal Nerve, Open Approach
'00XP4ZF'	Transfer Glossopharyngeal Nerve to Olfactory Nerve, Percutaneous Endoscopic Approach
'00XP4ZG'	Transfer Glossopharyngeal Nerve to Optic Nerve, Percutaneous Endoscopic Approach
'00XP4ZH'	Transfer Glossopharyngeal Nerve to Oculomotor Nerve, Percutaneous Endoscopic Approach
'00XP4ZJ'	Transfer Glossopharyngeal Nerve to Trochlear Nerve, Percutaneous Endoscopic Approach
'00XP4ZK'	Transfer Glossopharyngeal Nerve to Trigeminal Nerve, Percutaneous Endoscopic Approach
'00XP4ZL'	Transfer Glossopharyngeal Nerve to Abducens Nerve, Percutaneous Endoscopic Approach
'00XP4ZM'	Transfer Glossopharyngeal Nerve to Facial Nerve, Percutaneous Endoscopic Approach
'00XP4ZN'	Transfer Glossopharyngeal Nerve to Acoustic Nerve, Percutaneous Endoscopic Approach
'00XP4ZP'	Transfer Glossopharyngeal Nerve to Glossopharyngeal Nerve, Percutaneous Endoscopic Approach
'00XP4ZQ'	Transfer Glossopharyngeal Nerve to Vagus Nerve, Percutaneous Endoscopic Approach
'00XP4ZR'	Transfer Glossopharyngeal Nerve to Accessory Nerve, Percutaneous Endoscopic Approach
'00XP4ZS'	Transfer Glossopharyngeal Nerve to Hypoglossal Nerve, Percutaneous Endoscopic Approach
'00XQ0ZF'	Transfer Vagus Nerve to Olfactory Nerve, Open Approach
'00XQ0ZG'	Transfer Vagus Nerve to Optic Nerve, Open Approach
'00XQ0ZH'	Transfer Vagus Nerve to Oculomotor Nerve, Open Approach
'00XQ0ZJ'	Transfer Vagus Nerve to Trochlear Nerve, Open Approach
'00XQ0ZK'	Transfer Vagus Nerve to Trigeminal Nerve, Open Approach
'00XQ0ZL'	Transfer Vagus Nerve to Abducens Nerve, Open Approach
'00XQ0ZM'	Transfer Vagus Nerve to Facial Nerve, Open Approach
'00XQ0ZN'	Transfer Vagus Nerve to Acoustic Nerve, Open Approach
'00XQ0ZP'	Transfer Vagus Nerve to Glossopharyngeal Nerve, Open Approach
'00XQ0ZQ'	Transfer Vagus Nerve to Vagus Nerve, Open Approach
'00XQ0ZR'	Transfer Vagus Nerve to Accessory Nerve, Open Approach
'00XQ0ZS'	Transfer Vagus Nerve to Hypoglossal Nerve, Open Approach
'00XQ4ZF'	Transfer Vagus Nerve to Olfactory Nerve, Percutaneous Endoscopic Approach
'00XQ4ZG'	Transfer Vagus Nerve to Optic Nerve, Percutaneous Endoscopic Approach
'00XQ4ZH'	Transfer Vagus Nerve to Oculomotor Nerve, Percutaneous Endoscopic Approach
'00XQ4ZJ'	Transfer Vagus Nerve to Trochlear Nerve, Percutaneous Endoscopic Approach
'00XQ4ZK'	Transfer Vagus Nerve to Trigeminal Nerve, Percutaneous Endoscopic Approach
'00XQ4ZL'	Transfer Vagus Nerve to Abducens Nerve, Percutaneous Endoscopic Approach
'00XQ4ZM'	Transfer Vagus Nerve to Facial Nerve, Percutaneous Endoscopic Approach
'00XQ4ZN'	Transfer Vagus Nerve to Acoustic Nerve, Percutaneous Endoscopic Approach
'00XQ4ZP'	Transfer Vagus Nerve to Glossopharyngeal Nerve, Percutaneous Endoscopic Approach
'00XQ4ZQ'	Transfer Vagus Nerve to Vagus Nerve, Percutaneous Endoscopic Approach
'00XQ4ZR'	Transfer Vagus Nerve to Accessory Nerve, Percutaneous Endoscopic Approach
'00XQ4ZS'	Transfer Vagus Nerve to Hypoglossal Nerve, Percutaneous Endoscopic Approach
'00XR0ZF'	Transfer Accessory Nerve to Olfactory Nerve, Open Approach
'00XR0ZG'	Transfer Accessory Nerve to Optic Nerve, Open Approach
'00XR0ZH'	Transfer Accessory Nerve to Oculomotor Nerve, Open Approach
'00XR0ZJ'	Transfer Accessory Nerve to Trochlear Nerve, Open Approach
'00XR0ZK'	Transfer Accessory Nerve to Trigeminal Nerve, Open Approach
'00XR0ZL'	Transfer Accessory Nerve to Abducens Nerve, Open Approach
'00XR0ZM'	Transfer Accessory Nerve to Facial Nerve, Open Approach
'00XR0ZN'	Transfer Accessory Nerve to Acoustic Nerve, Open Approach
'00XR0ZP'	Transfer Accessory Nerve to Glossopharyngeal Nerve, Open Approach
'00XR0ZQ'	Transfer Accessory Nerve to Vagus Nerve, Open Approach
'00XR0ZR'	Transfer Accessory Nerve to Accessory Nerve, Open Approach
'00XR0ZS'	Transfer Accessory Nerve to Hypoglossal Nerve, Open Approach
'00XR4ZF'	Transfer Accessory Nerve to Olfactory Nerve, Percutaneous Endoscopic Approach
'00XR4ZG'	Transfer Accessory Nerve to Optic Nerve, Percutaneous Endoscopic Approach
'00XR4ZH'	Transfer Accessory Nerve to Oculomotor Nerve, Percutaneous Endoscopic Approach
'00XR4ZJ'	Transfer Accessory Nerve to Trochlear Nerve, Percutaneous Endoscopic Approach
'00XR4ZK'	Transfer Accessory Nerve to Trigeminal Nerve, Percutaneous Endoscopic Approach
'00XR4ZL'	Transfer Accessory Nerve to Abducens Nerve, Percutaneous Endoscopic Approach
'00XR4ZM'	Transfer Accessory Nerve to Facial Nerve, Percutaneous Endoscopic Approach
'00XR4ZN'	Transfer Accessory Nerve to Acoustic Nerve, Percutaneous Endoscopic Approach
'00XR4ZP'	Transfer Accessory Nerve to Glossopharyngeal Nerve, Percutaneous Endoscopic Approach
'00XR4ZQ'	Transfer Accessory Nerve to Vagus Nerve, Percutaneous Endoscopic Approach
'00XR4ZR'	Transfer Accessory Nerve to Accessory Nerve, Percutaneous Endoscopic Approach
'00XR4ZS'	Transfer Accessory Nerve to Hypoglossal Nerve, Percutaneous Endoscopic Approach
'00XS0ZF'	Transfer Hypoglossal Nerve to Olfactory Nerve, Open Approach
'00XS0ZG'	Transfer Hypoglossal Nerve to Optic Nerve, Open Approach
'00XS0ZH'	Transfer Hypoglossal Nerve to Oculomotor Nerve, Open Approach
'00XS0ZJ'	Transfer Hypoglossal Nerve to Trochlear Nerve, Open Approach
'00XS0ZK'	Transfer Hypoglossal Nerve to Trigeminal Nerve, Open Approach
'00XS0ZL'	Transfer Hypoglossal Nerve to Abducens Nerve, Open Approach
'00XS0ZM'	Transfer Hypoglossal Nerve to Facial Nerve, Open Approach
'00XS0ZN'	Transfer Hypoglossal Nerve to Acoustic Nerve, Open Approach
'00XS0ZP'	Transfer Hypoglossal Nerve to Glossopharyngeal Nerve, Open Approach
'00XS0ZQ'	Transfer Hypoglossal Nerve to Vagus Nerve, Open Approach
'00XS0ZR'	Transfer Hypoglossal Nerve to Accessory Nerve, Open Approach
'00XS0ZS'	Transfer Hypoglossal Nerve to Hypoglossal Nerve, Open Approach
'00XS4ZF'	Transfer Hypoglossal Nerve to Olfactory Nerve, Percutaneous Endoscopic Approach
'00XS4ZG'	Transfer Hypoglossal Nerve to Optic Nerve, Percutaneous Endoscopic Approach
'00XS4ZH'	Transfer Hypoglossal Nerve to Oculomotor Nerve, Percutaneous Endoscopic Approach
'00XS4ZJ'	Transfer Hypoglossal Nerve to Trochlear Nerve, Percutaneous Endoscopic Approach
'00XS4ZK'	Transfer Hypoglossal Nerve to Trigeminal Nerve, Percutaneous Endoscopic Approach
'00XS4ZL'	Transfer Hypoglossal Nerve to Abducens Nerve, Percutaneous Endoscopic Approach
'00XS4ZM'	Transfer Hypoglossal Nerve to Facial Nerve, Percutaneous Endoscopic Approach
'00XS4ZN'	Transfer Hypoglossal Nerve to Acoustic Nerve, Percutaneous Endoscopic Approach
'00XS4ZP'	Transfer Hypoglossal Nerve to Glossopharyngeal Nerve, Percutaneous Endoscopic Approach
'00XS4ZQ'	Transfer Hypoglossal Nerve to Vagus Nerve, Percutaneous Endoscopic Approach
'00XS4ZR'	Transfer Hypoglossal Nerve to Accessory Nerve, Percutaneous Endoscopic Approach
'00XS4ZS'	Transfer Hypoglossal Nerve to Hypoglossal Nerve, Percutaneous Endoscopic Approach
'01500ZZ'	Destruction of Cervical Plexus, Open Approach
'01504ZZ'	Destruction of Cervical Plexus, Percutaneous Endoscopic Approach
'01510ZZ'	Destruction of Cervical Nerve, Open Approach
'01514ZZ'	Destruction of Cervical Nerve, Percutaneous Endoscopic Approach
'01520ZZ'	Destruction of Phrenic Nerve, Open Approach
'01524ZZ'	Destruction of Phrenic Nerve, Percutaneous Endoscopic Approach
'01530ZZ'	Destruction of Brachial Plexus, Open Approach
'01534ZZ'	Destruction of Brachial Plexus, Percutaneous Endoscopic Approach
'01540ZZ'	Destruction of Ulnar Nerve, Open Approach
'01544ZZ'	Destruction of Ulnar Nerve, Percutaneous Endoscopic Approach
'01550ZZ'	Destruction of Median Nerve, Open Approach
'01554ZZ'	Destruction of Median Nerve, Percutaneous Endoscopic Approach
'01560ZZ'	Destruction of Radial Nerve, Open Approach
'01564ZZ'	Destruction of Radial Nerve, Percutaneous Endoscopic Approach
'01580ZZ'	Destruction of Thoracic Nerve, Open Approach
'01584ZZ'	Destruction of Thoracic Nerve, Percutaneous Endoscopic Approach
'01590ZZ'	Destruction of Lumbar Plexus, Open Approach
'01594ZZ'	Destruction of Lumbar Plexus, Percutaneous Endoscopic Approach
'015A0ZZ'	Destruction of Lumbosacral Plexus, Open Approach
'015A4ZZ'	Destruction of Lumbosacral Plexus, Percutaneous Endoscopic Approach
'015B0ZZ'	Destruction of Lumbar Nerve, Open Approach
'015B4ZZ'	Destruction of Lumbar Nerve, Percutaneous Endoscopic Approach
'015C0ZZ'	Destruction of Pudendal Nerve, Open Approach
'015C4ZZ'	Destruction of Pudendal Nerve, Percutaneous Endoscopic Approach
'015D0ZZ'	Destruction of Femoral Nerve, Open Approach
'015D4ZZ'	Destruction of Femoral Nerve, Percutaneous Endoscopic Approach
'015F0ZZ'	Destruction of Sciatic Nerve, Open Approach
'015F4ZZ'	Destruction of Sciatic Nerve, Percutaneous Endoscopic Approach
'015G0ZZ'	Destruction of Tibial Nerve, Open Approach
'015G4ZZ'	Destruction of Tibial Nerve, Percutaneous Endoscopic Approach
'015H0ZZ'	Destruction of Peroneal Nerve, Open Approach
'015H4ZZ'	Destruction of Peroneal Nerve, Percutaneous Endoscopic Approach
'015K0ZZ'	Destruction of Head and Neck Sympathetic Nerve, Open Approach
'015K3ZZ'	Destruction of Head and Neck Sympathetic Nerve, Percutaneous Approach
'015K4ZZ'	Destruction of Head and Neck Sympathetic Nerve, Percutaneous Endoscopic Approach
'015L0ZZ'	Destruction of Thoracic Sympathetic Nerve, Open Approach
'015L3ZZ'	Destruction of Thoracic Sympathetic Nerve, Percutaneous Approach
'015L4ZZ'	Destruction of Thoracic Sympathetic Nerve, Percutaneous Endoscopic Approach
'015M0ZZ'	Destruction of Abdominal Sympathetic Nerve, Open Approach
'015M3ZZ'	Destruction of Abdominal Sympathetic Nerve, Percutaneous Approach
'015M4ZZ'	Destruction of Abdominal Sympathetic Nerve, Percutaneous Endoscopic Approach
'015N0ZZ'	Destruction of Lumbar Sympathetic Nerve, Open Approach
'015N3ZZ'	Destruction of Lumbar Sympathetic Nerve, Percutaneous Approach
'015N4ZZ'	Destruction of Lumbar Sympathetic Nerve, Percutaneous Endoscopic Approach
'015P0ZZ'	Destruction of Sacral Sympathetic Nerve, Open Approach
'015P3ZZ'	Destruction of Sacral Sympathetic Nerve, Percutaneous Approach
'015P4ZZ'	Destruction of Sacral Sympathetic Nerve, Percutaneous Endoscopic Approach
'015Q0ZZ'	Destruction of Sacral Plexus, Open Approach
'015Q4ZZ'	Destruction of Sacral Plexus, Percutaneous Endoscopic Approach
'015R0ZZ'	Destruction of Sacral Nerve, Open Approach
'015R4ZZ'	Destruction of Sacral Nerve, Percutaneous Endoscopic Approach
'01800ZZ'	Division of Cervical Plexus, Open Approach
'01803ZZ'	Division of Cervical Plexus, Percutaneous Approach
'01804ZZ'	Division of Cervical Plexus, Percutaneous Endoscopic Approach
'01810ZZ'	Division of Cervical Nerve, Open Approach
'01813ZZ'	Division of Cervical Nerve, Percutaneous Approach
'01814ZZ'	Division of Cervical Nerve, Percutaneous Endoscopic Approach
'01820ZZ'	Division of Phrenic Nerve, Open Approach
'01823ZZ'	Division of Phrenic Nerve, Percutaneous Approach
'01824ZZ'	Division of Phrenic Nerve, Percutaneous Endoscopic Approach
'01830ZZ'	Division of Brachial Plexus, Open Approach
'01833ZZ'	Division of Brachial Plexus, Percutaneous Approach
'01834ZZ'	Division of Brachial Plexus, Percutaneous Endoscopic Approach
'01840ZZ'	Division of Ulnar Nerve, Open Approach
'01843ZZ'	Division of Ulnar Nerve, Percutaneous Approach
'01844ZZ'	Division of Ulnar Nerve, Percutaneous Endoscopic Approach
'01850ZZ'	Division of Median Nerve, Open Approach
'01853ZZ'	Division of Median Nerve, Percutaneous Approach
'01854ZZ'	Division of Median Nerve, Percutaneous Endoscopic Approach
'01860ZZ'	Division of Radial Nerve, Open Approach
'01863ZZ'	Division of Radial Nerve, Percutaneous Approach
'01864ZZ'	Division of Radial Nerve, Percutaneous Endoscopic Approach
'01880ZZ'	Division of Thoracic Nerve, Open Approach
'01883ZZ'	Division of Thoracic Nerve, Percutaneous Approach
'01884ZZ'	Division of Thoracic Nerve, Percutaneous Endoscopic Approach
'01890ZZ'	Division of Lumbar Plexus, Open Approach
'01893ZZ'	Division of Lumbar Plexus, Percutaneous Approach
'01894ZZ'	Division of Lumbar Plexus, Percutaneous Endoscopic Approach
'018A0ZZ'	Division of Lumbosacral Plexus, Open Approach
'018A3ZZ'	Division of Lumbosacral Plexus, Percutaneous Approach
'018A4ZZ'	Division of Lumbosacral Plexus, Percutaneous Endoscopic Approach
'018B0ZZ'	Division of Lumbar Nerve, Open Approach
'018B3ZZ'	Division of Lumbar Nerve, Percutaneous Approach
'018B4ZZ'	Division of Lumbar Nerve, Percutaneous Endoscopic Approach
'018C0ZZ'	Division of Pudendal Nerve, Open Approach
'018C3ZZ'	Division of Pudendal Nerve, Percutaneous Approach
'018C4ZZ'	Division of Pudendal Nerve, Percutaneous Endoscopic Approach
'018D0ZZ'	Division of Femoral Nerve, Open Approach
'018D3ZZ'	Division of Femoral Nerve, Percutaneous Approach
'018D4ZZ'	Division of Femoral Nerve, Percutaneous Endoscopic Approach
'018F0ZZ'	Division of Sciatic Nerve, Open Approach
'018F3ZZ'	Division of Sciatic Nerve, Percutaneous Approach
'018F4ZZ'	Division of Sciatic Nerve, Percutaneous Endoscopic Approach
'018G0ZZ'	Division of Tibial Nerve, Open Approach
'018G3ZZ'	Division of Tibial Nerve, Percutaneous Approach
'018G4ZZ'	Division of Tibial Nerve, Percutaneous Endoscopic Approach
'018H0ZZ'	Division of Peroneal Nerve, Open Approach
'018H3ZZ'	Division of Peroneal Nerve, Percutaneous Approach
'018H4ZZ'	Division of Peroneal Nerve, Percutaneous Endoscopic Approach
'018K0ZZ'	Division of Head and Neck Sympathetic Nerve, Open Approach
'018K3ZZ'	Division of Head and Neck Sympathetic Nerve, Percutaneous Approach
'018K4ZZ'	Division of Head and Neck Sympathetic Nerve, Percutaneous Endoscopic Approach
'018L0ZZ'	Division of Thoracic Sympathetic Nerve, Open Approach
'018L3ZZ'	Division of Thoracic Sympathetic Nerve, Percutaneous Approach
'018L4ZZ'	Division of Thoracic Sympathetic Nerve, Percutaneous Endoscopic Approach
'018M0ZZ'	Division of Abdominal Sympathetic Nerve, Open Approach
'018M3ZZ'	Division of Abdominal Sympathetic Nerve, Percutaneous Approach
'018M4ZZ'	Division of Abdominal Sympathetic Nerve, Percutaneous Endoscopic Approach
'018N0ZZ'	Division of Lumbar Sympathetic Nerve, Open Approach
'018N3ZZ'	Division of Lumbar Sympathetic Nerve, Percutaneous Approach
'018N4ZZ'	Division of Lumbar Sympathetic Nerve, Percutaneous Endoscopic Approach
'018P0ZZ'	Division of Sacral Sympathetic Nerve, Open Approach
'018P3ZZ'	Division of Sacral Sympathetic Nerve, Percutaneous Approach
'018P4ZZ'	Division of Sacral Sympathetic Nerve, Percutaneous Endoscopic Approach
'018Q0ZZ'	Division of Sacral Plexus, Open Approach
'018Q3ZZ'	Division of Sacral Plexus, Percutaneous Approach
'018Q4ZZ'	Division of Sacral Plexus, Percutaneous Endoscopic Approach
'018R0ZZ'	Division of Sacral Nerve, Open Approach
'018R3ZZ'	Division of Sacral Nerve, Percutaneous Approach
'018R4ZZ'	Division of Sacral Nerve, Percutaneous Endoscopic Approach
'019000Z'	Drainage of Cervical Plexus with Drainage Device, Open Approach
'01900ZX'	Drainage of Cervical Plexus, Open Approach, Diagnostic
'01900ZZ'	Drainage of Cervical Plexus, Open Approach
'019040Z'	Drainage of Cervical Plexus with Drainage Device, Percutaneous Endoscopic Approach
'01904ZX'	Drainage of Cervical Plexus, Percutaneous Endoscopic Approach, Diagnostic
'01904ZZ'	Drainage of Cervical Plexus, Percutaneous Endoscopic Approach
'019100Z'	Drainage of Cervical Nerve with Drainage Device, Open Approach
'01910ZX'	Drainage of Cervical Nerve, Open Approach, Diagnostic
'01910ZZ'	Drainage of Cervical Nerve, Open Approach
'019140Z'	Drainage of Cervical Nerve with Drainage Device, Percutaneous Endoscopic Approach
'01914ZX'	Drainage of Cervical Nerve, Percutaneous Endoscopic Approach, Diagnostic
'01914ZZ'	Drainage of Cervical Nerve, Percutaneous Endoscopic Approach
'019200Z'	Drainage of Phrenic Nerve with Drainage Device, Open Approach
'01920ZX'	Drainage of Phrenic Nerve, Open Approach, Diagnostic
'01920ZZ'	Drainage of Phrenic Nerve, Open Approach
'019240Z'	Drainage of Phrenic Nerve with Drainage Device, Percutaneous Endoscopic Approach
'01924ZX'	Drainage of Phrenic Nerve, Percutaneous Endoscopic Approach, Diagnostic
'01924ZZ'	Drainage of Phrenic Nerve, Percutaneous Endoscopic Approach
'019300Z'	Drainage of Brachial Plexus with Drainage Device, Open Approach
'01930ZX'	Drainage of Brachial Plexus, Open Approach, Diagnostic
'01930ZZ'	Drainage of Brachial Plexus, Open Approach
'019340Z'	Drainage of Brachial Plexus with Drainage Device, Percutaneous Endoscopic Approach
'01934ZX'	Drainage of Brachial Plexus, Percutaneous Endoscopic Approach, Diagnostic
'01934ZZ'	Drainage of Brachial Plexus, Percutaneous Endoscopic Approach
'019400Z'	Drainage of Ulnar Nerve with Drainage Device, Open Approach
'01940ZX'	Drainage of Ulnar Nerve, Open Approach, Diagnostic
'01940ZZ'	Drainage of Ulnar Nerve, Open Approach
'019440Z'	Drainage of Ulnar Nerve with Drainage Device, Percutaneous Endoscopic Approach
'01944ZX'	Drainage of Ulnar Nerve, Percutaneous Endoscopic Approach, Diagnostic
'01944ZZ'	Drainage of Ulnar Nerve, Percutaneous Endoscopic Approach
'019500Z'	Drainage of Median Nerve with Drainage Device, Open Approach
'01950ZX'	Drainage of Median Nerve, Open Approach, Diagnostic
'01950ZZ'	Drainage of Median Nerve, Open Approach
'019540Z'	Drainage of Median Nerve with Drainage Device, Percutaneous Endoscopic Approach
'01954ZX'	Drainage of Median Nerve, Percutaneous Endoscopic Approach, Diagnostic
'01954ZZ'	Drainage of Median Nerve, Percutaneous Endoscopic Approach
'019600Z'	Drainage of Radial Nerve with Drainage Device, Open Approach
'01960ZX'	Drainage of Radial Nerve, Open Approach, Diagnostic
'01960ZZ'	Drainage of Radial Nerve, Open Approach
'019640Z'	Drainage of Radial Nerve with Drainage Device, Percutaneous Endoscopic Approach
[truncated: 54,415 more rows]

## Sheet: SuppTable2 National Drug Codes
Supplemental table 2: National Drug Code numbers for medications
Aspirin	00001059760	00002012502	00002012504	00002013202	00002013204	00002035402	00002035403	00002061102	00002080402	00002080403	00002191516	00002191616	00002200502	00002200533	00002311002	00002311003	00002311102	00002311103	00002311133	00002311202	00002311203	00002311302	00002406702	00002406703	00003020171	00003020180	00003087651	00003516811	00003516911	00003517311	00003517411	00003518311	00003518411	00005312323	00005312331	00007046820	00007046825	00007382423	00008009101	00008009102	00008009103	00008031302	00008419001	00008419101	00008419102	00008419103	00013130121	00015571160	00022006010
Statins	00002477090	00002477190	00002477290	00003015450	00003015451	00003017850	00003017851	00003019450	00003515405	00003515406	00003516811	00003516911	00003517311	00003517411	00003517805	00003517806	00003517875	00003518311	00003518411	00003519410	00003519433	00003519510	00003519533	00006053331	00006053354	00006053531	00006053554	00006053731	00006053754	00006054328	00006054331	00006054354	00006054361	00006054382	00006072628	00006072631	00006072654	00006072661	00006072682	00006073061	00006073128	00006073137	00006073161	00006073178	00006073182	00006073187	00006073194	00006073198	00006073261
P2Y12 receptor inhibitors	00002475901	00002475930	00002475977	00002476030	00002476076	00002512130	00002512152	00002512301	00002512330	00002512377	00004001814	00004001822	00004001823	00004001881	00093015401	00093015405	00093731405	00093731456	00093731498	00185011505	00185011530	00185011560	00186077660	00186077728	00186077739	00186077760	00228261303	00228261306	00228261311	00378362705	00378362777	00378362793	00378518593	00378518693	00403419730	00781151405	00781151431	00781151460	00904537840	00904537846	00904537852	00904537861	00904629461	00904646707	13411011701	13411011702	13411011703	13411011706	13411011709
Beta Blockers	00003020750	00003020753	00003020776	00003020850	00003020853	00003020876	00003023250	00003023251	00003024150	00003024155	00003024176	00003024649	00003024653	00003028350	00003028450	00003072975	00003073175	00003074575	00003075050	00003076550	00005310223	00005310231	00005310923	00005310931	00005311023	00005311031	00005311123	00005311131	00005311223	00005311231	00005319823	00005319834	00005319923	00005321834	00005321843	00005321934	00005321943	00005322034	00005322043	00005323423	00005323538	00005323823	00005381638	00005381738	00006005968	00006006768	00006013628	00006013668	00006043768
ACE inhibitors or angiotensin receptor blockers	00003033850	00003034950	00003038450	00003039050	00003045006	00003045051	00003045054	00003045075	00003045239	00003045250	00003045251	00003045275	00003048206	00003048250	00003048251	00003048275	00003048550	00003048551	00006001428	00006001468	00006001482	00006001487	00006001494	00006001498	00006001528	00006001531	00006001558	00006001572	00006001928	00006001954	00006001958	00006001972	00006001982	00006001986	00006001987	00006001994	00006010628	00006010631	00006010654	00006010658	00006010672	00006010682	00006010686	00006010687	00006010694	00006014031	00006014058	00006014231	00006014258
Insulin	00002751001	00002751017	00002751101	00002751201	00002751559	00002751601	00002751659	00002771227	00002771459	00002771501	00002771559	00002811001	00002811101	00002811201	00002814001	00002821001	00002821101	00002821201	00002821501	00002821517	00002821591	00002821601	00002821759	00002824001	00002831001	00002831101	00002831201	00002831501	00002831517	00002831591	00002831759	00002834001	00002841001	00002841101	00002841201	00002841501	00002844001	00002850001	00002850101	00002851001	00002854001	00002861001	00002861501	00002864001	00002871501	00002871517	00002871591	00002871759	00002872559
[truncated: 5,000 more columns]
